# Supplementary material for: Biogeography of the xerophytic genus Anabasis L. (Chenopodiaceae)
Source: Ecol Evol. 2019 Feb 19;9(6):3539–52. doi: 10.1002/ece3.4987 (PMC6434574; doi:10.1002/ece3.4987)
Supplement: Supplementary file 1 [file ECE3-9-3539-s001.xlsx]

## Sheet: Appendix S1
Appendix S1. Specimens of Anabasis, other Salsoloideae, Camphorosmoideae and outgroups included in the molecular analyses, lab code, voucher information and genbank accession numbers
Taxon	Isolate	RM#	Collected_by	Collection_date	country	Locality	Specimen_Voucher Herbarium	atpB-rbcL spacer	ndhF-rpL32 spacer	rpl16 intron	trnQ-rps16 spacer
Species of Anabasis
Anabasis annua Bunge	Chen1838	68	Assadi & Abouhamzeh 36523	17-Oct-19##	Iran	Isfahan, ca. 85km SE Isfahan, Yangabad (XR1)	Iran, Botanical Institute	MF156761	MF156773	MF156802	MF580518
Anabasis annua Bunge	Chen1837	67	Assadi & Amirabadi 66574	07-Oct-1988	Iran	Khorasan, N of Kavir-e Lut, 5km to Zenoughan (Zenowghan), main road of Ravar-Tabas toward Birjand	Iran, Central Herbarium	MF156717	MF156772	MF156801	MF580519
Anabasis aphylla L.	Chen2017	95	A. Sukhorukov s.n.	Sep-2001	Kasakhstan	Mangystau prov., Beyneu	LE s.n.	KX262517	KX262498	KX262481	MF580506
Anabasis aphylla L.	Chen2358	17	A.V. Bykov s.n.	17-Sep-2005	Russia	SE Russia, Volgograd Prov., Pallasovskyi distr. Lake Elton, Near riv. Chernaya	WU	MF156719	MF156782	MF156804	MF580505
Anabasis aphylla L.	Chen1836	58	Assadi & Abouhamzeh 43349	03-Nov-1983	Iran	Khorasan, near Bojnurd (EG2)	Iran, Botanical Institute	MF156722	MF156771	MF156803	MF580507
Anabasis aff. aphylla	Chen2411	288	H. v. Wehrden 6	01-Aug-2003	Mongolia	Southern Mongolia, Dzungarian Gobi, Great Gobi B Special Protected Area, N45.35° E93.16°	GLM	MF156742	MF156789	MF156805	MF580524
Anabasis aphylla L.	Chen2743	465	R. Masson 201211	28-Sep-2012	Russia	Kalmykia, at road P221 between Wolgograd and Elista	MJG	MF156764	MF156799	MF156806	MF580547
Anabasis aretioides Moq. & Coss. ex Bunge	Chen2424	327	R. Vogt & Ch. Oberprieler 10409 / 4857	30-Apr-1994	Morocco	Prov. Er-Rachidia, between Er-Rachidia and Boudnib, c. 10km E of junction to Erfoud, N31°55' W4°16'	B	MF156747	MF156791	MF156844	MF580528
Anabasis aretioides Moq. & Coss. ex Bunge	Chen2544	379	D. Podlech 50852	02-Apr-1994	Morocco	Prov. Er-Rachidia, 15km NNE Erfoud, an der P21 nach Er-Rachidia, N31°32' W4°11'	MSB	MF156755	MF156797	MF156807	MF580538
Anabasis aretioides Moq. & Coss. ex Bunge	Chen2545	380	D. Podlech 53383	09-Apr-1994	Morocco	Prov. Tata, SE Tagjgalt, an der Straße P30 von Bou-Izakram nach Akka, N29°05' W9°05'	MSB	MF156756	MF156798	MF156808	MF580533
Anabasis aretioides Moq. & Coss. ex Bunge	Chen0087		D. Podlech 33709	01-Apr-1980	Morocco		M	(No data)	MF156766	(No data)	MF580516
Anabasis articulata (Forssk.) Moq.	Chen2360	9	A. Danin & A. Sukhorukov	Dec-2007	Israel	Southern district, Dimona, En-Gedi	W (2008-09620)	KX262518	KX262499	KX262482	KX262468
Anabasis articulata (Forssk.) Moq.	Chen2359	5	Eberl, T. & Kaiser, R. 478	24-Feb-2003	Egypt	Sinai, Dahab, Wad el Ghaghib, ca. 30km N Dahab, ca. 15km W Ras el Mamlah	W	MF156760	MF156783	MF156809	MF580513
Anabasis articulata (Forssk.) Moq.	Chen2379	8	Pavel Krivka s.n.	01-May-2001	Egypt	30km SW Noweba (Nuweiba)	W	MF156720	MF156786	MF156810	MF580512
Anabasis brevifolia C. A. Mey.	Chen2361	19	A. Tribsch & F. Essl 10288	08-Aug-2003	Russia	Altai, Chuya (Cuja) steppe, from Bel'tir to Chagan Uzun	WU	MF156725	MF156784	MF156811	MF580539
Anabasis brevifolia C. A. Mey.	Chen2406	283	K. Wesche 2433	07-Jul-2001	Mongolia	Gobi Gurvan Saikhan, S. Gobi Aimak, valley in central Dund Saikhan	GLM	MF156739	MF156787	MF156812	MF580523
Anabasis brevifolia C. A. Mey.	Chen2407	299	K. Wesche 2747	Aug-2003	Mongolia	Ömnö-Gobi-Aimag province, Gobi Gurvan Saikhan	GLM s.n.	KX262519	KX262500	KX262483	KX262470
Anabasis brevifolia C.A. Mey.	Chen2416	321	H. Kürschner & M. Sonnentag 01-244	15-Jul-2001	China	Provinz Gansu, 90km NE Jinta, Ausläufer des Bei Shan, N40° 31,7' E99° 29,1'	B	MF156744	(No data)	MF156813	MF580526
Anabasis calcarea (Charif & Aellen) Bokhari & Wendelbo	Chen2363	18	K.H. Rechinger 50209	24-Sep-1975	Iran	Damghan-Semnan, 2-7km N Sorkeh	W	MF156727	(No data)	MF156815	MF580509
Anabasis calcarea (Charif & Aellen) Bokhari & Wendelbo	Chen1841	62	M. Assadi 72557	Oct-1994	Iran	Semnan province, Touran Protected Area, 27 km of Biyārjomand to Ahmadabad	TUH	KX262520	KX262501	KX262484	KX262465
Anabasis calcarea (Charif & Aellen) Bokhari & Wendelbo	Chen1852	61	Assadi 79070	28-Sep-1998	Iran	Azarbayejan, Tabriz, 20-30km from the main road to Ahar	Iran, Central Herbarium	MF156726	MF156780	MF156814	MF580510
Anabasis cretacea Pall.	Chen2011	89	A. Sukhorukov s.n.	##-Sep-2006	Russia	Prov. Saratov, Ozinki, N51°11' E49°41'	MW	MF156736	(No data)	MF156816	(No data)
Anabasis ebracteolata Korov. ex Botsch.	Chen2538	386	A. Sukhorukov s.n.	11-Sep-2001	Kasakhstan	Prov. Mangghystau, Nordwestliche Spalte des Ustjurt-Plateau, Beyneu-Bezirk, 13km NE Beyneu	MW	MF156759	MF156792	MF156818	MF580536
Anabasis ebracteolata Korov. ex Botsch.	Chen2013	91	A. Sukhorukov s.n.	##-Sep-2001	Kasakhstan	Ustyurt, Beyneu, N45°18' E55°11'	MW	MF156723	(No data)	MF156817	MF580500
Anabasis ehrenbergii Schweinf. ex Boiss.	Chen 2403		J.S. Collenette 2743	9-Sep-1981	Saudi Arabia	Madina province, North Jeddah	E s.n.	KX262521	KX262502	KX262485	MF580544
Anabasis ehrenbergii Schweinf. ex Boiss.	Chen 2741		M. Thulin & A.N. Gifri 8556	16-Jan-1994	Yemen	Socotra, Ras Kattanahan	UPS s.n.	MF156763	(No data)	(No data)	KX262480
Anabasis elatior (C.A. Mey.) Schischk.	Chen2541	391	M.N. Lomonosowa & A. Sukhorukov s.n.	26-Sep-2000	Kasakhstan	Prov. Ostkasachstan, Seven River, 3km S Aktogai	MW	MF156753	MF156795	MF156819	MF580531
Anabasis elatior (C.A. Mey.) Schischk.	Chen2542	392	M.N. Lomonosowa & A. Sukhorukov s.n.	29-Sep-2000	Kasakhstan	Seven River, Prov. Taldy-Kurgan (Almaty), 2km S Uschtobe	MW	MF156754	MF156796	MF156820	MF580532
Anabasis eriopoda (Schrenk) Benth. ex Volkens	Chen2434	338	Kurbanov 732	12-Aug-2001	Turkmenistan	Balkhan Minor, canyon Schordja	MO	MF156748	(No data)	MF156821	MF580537
Anabasis eriopoda (Schrenk) Benth. ex Volkens	Chen2531	371	H. Akhani 12285	15-Nov-1992	Iran	Golestan National Park, Mirza-Baylu flats, N Armadlu village	M	MF156749	(No data)	MF156822	MF580540
Anabasis eriopoda (Schrenk) Benth. ex Volkens	Chen2532	372	S.W. Breckle 5106	26-Aug-1977	Iran	Semnan, Touran Reserve, NW margin of Shakh-e-Biar	MSB	MF156750	(No data)	MF156823	MF580541
Anabasis eugeniae Iljin	Chen1843	64	Assadi & Shahsavari 65828	10-Jun-1988	Iran	Azarbayejan, 34km from Alamdar to Khodafarin, between Ahmadabad and Siahrud	Iran, Central Herbarium	MF156732	MF156775	(No data)	MF580520
Anabasis eugeniae Iljin	Chen1844	63	Assadi & Abouhamzeh 66316	04-Sep-1988	Iran	Tehran, Firouzkuh, on the road to Shimindasht, near Kalak (XV2)	Iran, Central Herbarium	MF156731	MF156776	MF156824	MF580498
Anabasis haussknechtii Bunge ex Boiss.	Chen1845	55	Assadi 72499	10-Oct-1994	Iran	Semnan, E of Ahvan pass, between Semnan and Damghan, Feizabad	Iran, Central Herbarium	MF156728	MF156777	MF156826	MF580502
Anabasis haussknechtii Bunge ex Boiss.	Chen1848	51	Assadi & Abouhamzeh 40286	23-Oct-198#	Iran	Isfahan, 58km to Ardestan on the road from Naein (XS1, 3)	Iran, Botanical Institute	MF156730	MF156778	MF156828	MF580521
Anabasis haussknechtii Bunge ex Boiss.	Chen1842	52	P. Wendelbo & H. Foroughi 18972	10-Oct-1975	Iran	Esfahan, Abiazan, between Natanz and Ardestan	Iran, Ariamehr Botanical Garden	MF156758	MF156774	MF156825	MF580501
Anabasis haussknechtii Bunge ex Boiss.	Chen1847	53	Assadi & Amirabadi 66459	03-Oct-1988	Iran	Kerman, 49km to Kerman on the road from Rafsanjan	Iran, Central Herbarium	MF156729	(No data)	MF156827	MF580522
Anabasis jaxartica (Bunge) Benth. ex Iljin	Chen1849	60	Assadi & Azadi 76096	22-Aug-1996	Iran	Gorgan, Golestan National Park	Iran, Central Herbarium	MF156733	MF156779	MF156829	MF580499
Anabasis jaxartica (Bunge) Benth. ex Iljin	Chen2540	390	T. Machanov & A. Sukhorukov s.n.	Nov-2006	Uzbekistan	Anditana	MW	MF156752	MF156794	MF156831	MF580530
Anabasis jaxartica (Bunge) Benth. ex Iljin	Chen2384	131	P. Uotila 19099	02-Aug-1972	Iran	Khorasan, ca. 20km W of Shirvan	E	MF156738	(No data)	MF156830	MF580511
Anabasis lachnantha Aellen & Rech. f.	Chen1834	69	Foroughi & Assadi 15072	07-Oct-1974	Iran	Bandarabbas, 204km on road to Lar	Iran, Ariamehr Botanical Garden	(No data)	(No data)	MF156832	MF580546
Anabasis lachnantha Aellen & Rech. f.	Chen2547	402	H. Freitag 18586	05-Oct-1986	Pakistan	Prov. Baluchistan C Makran 93 km S Panjgur	UPS	MF156757	(No data)	(No data)	MF580534
Anabasis oropediorum Maire	Chen1767	222	Mitja Kaligaric s.n.	##-Nov-2007	Tunesia	2km S Matmata Nouvelle (SE Tunisia), by the road	MJG	MF156721	MF156770	MF156833	MF580514
Anabasis oropediorum Maire	Chen2745	375	D. Podlech 36834	27-Mar-1982	Algeria	Wilaya Tamanrasset, Tefedest-Mountains, N23°53' E5°47'	MSB	MF156765	MF156800	MF156835	MF580548
Anabasis aff. oropediorum	Chen2370	35	M. Staudinger 8870	30-Sep-2002	Morocco	Quarzazate, 5km W Kelaa-des-Mgouna	W	MF156734	(No data)	MF156834	MF580515
Anabasis prostrata Pomel	Chen1227	101	G. Kadereit & J.W. Kadereit s.n.	12-Oct-2006	Spain	San Juan de los Terreros (near Aguilas)	MJG	MF156718	MF156767	MF156836	MF580517
Anabasis prostrata Pomel	Chen1471	202	J. Molero & J.M. Montserrat 9956	12-Oct-2010	Spain	Almeria, Huercal Overa	BCN	MF156762	MF156769	MF156837	MF580545
Anabasis salsa (C.A. Mey.) Benth. ex Volkens	Chen2539	289	A. Sukhorukov s.n.	11-Sep-2001	Kasakhstan	Prov. Mangghystau, Nordwestliche Spalte des Ustjurt-Plateau, 10km N Beyneu	MW	MF156751	MF156793	MF156839	MF580529
Anabasis aff. salsa	Chen2413	291	H. v. Wehrden 73	04-Aug-2003	Mongolia	Southern Mongolia, Dzungarian Gobi, Great Gobi B Special Protected Area, N45.27° E92.08°	GLM	MF156743	(No data)	MF156838	MF580525
Anabasis salsa (C.A. Mey.) Benth. ex Volkens	Chen2019	97	A. Sukhorukov s.n.	##-Sep-2001	Kasakhstan	Ustyurt, Beyneu, N45°18' E55°11'	MW	MF156724	(No data)	(No data)	MF580508
Anabasis setifera Moq.	Chen2373	46	A. Sukhorukov s.n.	Dec-2007	Israel	Southern district, NW Dead Sea area, 10 km S of En-Gedi	W (2008-13111)	KX262522	KX262503	KX262486	KX262469
Anabasis setifera Moq.	Chen2372	38	Peter Schneider 2003-03	06-Nov-2002	Iran	N Yazd, Südrand der Wüste Dasht-e Kavir, an der Straße Esfahan - Yazd, im weiteren Gebiet von Karimabad, NW Yazd	W	MF156735	MF156785	MF156840	MF580497
Anabasis setifera Moq.	Chen2012	90	A. Sukhorukov I-31	##-Dec-2007	Israel	Dead Sea area, En Ghedi, N31°25' E35°22'	MW	(No data)	MF156781	(No data)	MF580504
Anabasis syriaca Iljin	Chen2421	311	J. Lambinas 11111	22-Oct-1984	Morocco	Chichaoua	B	MF156746	(No data)	MF156843	MF580535
Anabasis syriaca Iljin	Chen1468	226	J. Molero & J.M. Montserrat 9800	08-Oct-2004	Morocco	Taourirt, Hassi Berkane	BCN	MF156737	MF156768	MF156841	MF580503
Anabasis syriaca Iljin	Chen2418	323	Valdés et al. 20-0803	14-Jun-1992	Morocco	Taza, 13km to Guercif	B	MF156745	MF156790	MF156842	MF580527
Anabasis truncata (Schrenk) Bunge	Chen2409	287	K. Wesche 5_95	27-Jul-2003	Mongolia	Southern Mongolia, Dzungarian Gobi, Great Gobi B Special Protected Area, N45.35° E93.28°	GLM	MF156741	MF156788	MF156846	MF580542
Anabasis truncata (Schrenk) Bunge	Chen2408	285	H. v. Wehrden 106	09-Aug-2001	Mongolia	Southern Mongolia, Dzungarian Gobi, Great Gobi B Special Protected Area, N45.2° E93.06°	GLM	MF156740	(No data)	MF156845	MF580543
Other Salsoloideae, Camphorosmoideae and outgroup taxa of Suaedoideae and Salicornioideae; voucher information see Schüssler et al. (2017) or genbank entry
Arthrophytum betpakdalense Korovin	Chen0229							KP974319			KX262455
Arthrophytum gracile Aellen	Chen2603							KP974320	KP974522	KP974388	KP974454
Arthrophytum lehmannianum Bunge	Chen2637							KP974321	KP974523	KP974389	KP974455
Cornulaca amblyacantha Bunge	Chen0350							KP974323	KP974525	KP974391	KP974457
Cornulaca monacantha Delile	Chen0212							KP974324	KP974526	KP974392	KP974458
Cornulaca setifera (DC.) Moq.	Chen0304							KP974325	KP974527	KP974393	KP974459
Cyathobasis fruticulosa (Bunge) Aellen	Chen0082							KP974326	KP974528	KP974394	KP974460
Girgensohnia diptera Bunge	Chen2639							KP974327	KP974529	KP974395	KP974461
Girgensohnia minima E. Korov.	Chen2601							KP974328	KP974530	KP974396	KP974462
Girgensohnia oppositiflora (Pall.) Fenzl	Chen0033							KP974329	KP974531	KP974397	KP974463
Gyroptera gillettii Botsch.	Chen2819							KP974330		KP974398	KP974465
Halogeton alopecuroides (Delile) Moq.	Chen0300							KP974331		KP974399	KP974464
Halogeton arachnoideus Moq.	Chen2605							KP974332	KP974532	KP974400	KP974466
Halogeton glomeratus (M. Bieb.) C.A. Mey.	Chen0030							KP974333	KP974533	KP974401	KP974467
Halogeton sativus (L.) Moq.	Chen1229							KP974334	KP974534	KP974402	KP974468
Halothamnus bottae Jaub. & Spach	Chen0351							KP974335	KP974535	KP974403	KP974469
Halothamnus ferganensis Botsch.	Chen0197							KP974336	KP974536	KP974404	KP974472
Halothamnus iliensis (Lipsky) Botsch.	Chen2668							KP974337	KP974537	KP974405	KP974470
Halothamnus somalensis (N.E. Br.) Botsch.	Chen2584							KP974338	KP974538	KP974406	KP974471
Haloxylon ammodendron (C.A. Mey.) Bunge	Chen0035							KP974339	KP974539	KP974408	KP974473
Haloxylon persicum Bunge ex Boiss.	Chen2815							KP974340	KP974540	KP974409	KP974474
Hammada articulata (Moq.) O. Bolos & Vigo	Chen0196							KP974341	KP974541	KP974410	KP974475
Hammada eriantha Botsch.	Chen2813							KP974342	KP974542	KP974411	KP974476
Hammada griffithii (Moq.) Iljin	Chen2635							KP974343		KP974412	KP974477
Hammada negevensis Iljin & Zohary	Chen2814							KP974344	KP974543	KP974413	KP974478
Hammada salicornica (Moq.) Iljin	Chen2752							KP974345	KP974544	KP974414	KP974479
Hammada schmittiana (Pomel) Botsch.	Chen2629							KP974346		KP974415	KP974480
Hammada thomsonii (Bunge) Iljin	Chen0178							KP974348	KP974553	KP974416	KP974482
Horaninowia capitata Sukhor.	Chen0188							KP974349	KP974546	KP974417	KP974483
Horaninowia platyptera Charif & Aellen	Chen2602							KP974350	KP974547		KP974484
Horaninowia ulicina Fisch. & C.A. Mey.	Chen2589							KP974351	KP974548	KP974419	KP974485
Iljinia regelii (Bunge) Korovin	Chen0182							KP974352	KP974549	KP974420	KP974486
Lagenantha cycloptera (Stapf) M.G. Gilbert & Friis	Chen2809/352							KP974353	KP974550	KP974421	KP974487
Noaea minuta Boiss. & Bal.	Chen0079							KP974354	KP974551	KP974422	KP974488
Noaea mucronata (Forssk.) Asch. & Schweinf.	Chen0019							KP974355	KP974556	KP974423	KP974489
Nucularia perrinii Batt.	Chen2627							KP974356	KP974557	KP974424	KP974490
Rhaphidophyton regelii (Bunge) Iljin	Chen0075							KP974357	KP974552	KP974425	KP974491
Salsola abrotanoides Bunge	Chen2996							KX262532	KX262511	KX262495	KX262471
Salsola acutifolia (Bunge) Botsch.	Chen2640							KP974358	KP974554	KP974426	KP974492
Salsola arbusculiformis Drobov	Chen0176							KP974359		KP974427	KP974493
Salsola botschantzevii Kurbanov	Chen2630							KP974360	KP974558	KP974428	KP974494
Salsola cyrenaica (Maire & Weiller) Brullo	Chen0354							KP974361	KP974555	KP974429	KP974495
Salsola deschaseauxiana Litard. & Maire	Chen2641							KX262533	KX262512	KP974430	KP974496
Salsola divaricata Masson ex Link	Chen2779							KP974363	KP974560	KP974431	KP974497
Salsola drobovii Botsch.	Chen0175							KP974364	KP974561	KP974432	KP974498
Salsola florida (M. Bieb.) Poir.	Chen2811							KP974365	KP974562		KP974499
Salsola foliosa (L.) Schrad.	Chen0103							KP974366	KP974563	KP974433	KP974500
Salsola grandis Freitag, Vural & N. Adıgüzel	Chen0105							KP974368	KP974565	KP974453	KP974502
Salsola gymnomaschala Maire	Chen0355							KP974369	KP974566	KP974435	KP974503
Salsola kerneri (Woł.) Botsch.	Chen2642							KX262535			KX262467
Salsola laricifolia Turcz. ex Litv.	Chen1355							KP974370	KP974567	KP974436	KP974504
Salsola melitensis Botsch.	Chen2644							KP974372	KP974569	KP974438	KP974506
Salsola montana Litv.	Chen2591							KP974373	KP974570		KP974507
Salsola oppositifolia Desf.	Chen0099							KP974375	KX262514	KP974441	KP974510
Salsola aff. oreophila Botsch.	Chen2847							KX262537			KX262460
Salsola pachyphylla Botsch.	Chen2762							KP974377	KP974572	KP974442	KP974511
Salsola rosmarinus (Ehrenb. ex Boiss.) Akhani	Chen0303							KP974378		KP974443	KP974512
Salsola schweinfurthii Solms-Laub.	Chen2827							KP974379		KP974444	KP974513
Salsola soda L.	Chen2834							KP974380	KP974573	KP974445	KP974514
Salsola stocksii Boiss.	Chen2646							KP974381	KP974574	KP974446	KP974515
Salsola tunetana Brullo	Chen2647							KP974382	KP974575	KP974447	KP974516
Salsola verticillata Schousb.	Chen2648							KP974383	KP974576	KP974448	KP974517
Salsola webbii Moq.	Chen2828							KP974384	KP974577	KP974449	KP974518
Salsola zygophylla Batt. & Trab.	Chen2756							KP974385	KP974578	KP974450	KP974519
Salsola zygophylloides (Aellen & Townsend) Akhani	Chen2593							KX262538			KX262476
Sevada schimperi Moq.	Chen2590							KP974386	KP974579	KP974451	KP974520
Sympegma regelii Bunge	Chen383a (=Chen0036)							KX262541		KX262497
Sympegma regelii Bunge	Chen2766							KP974387	KP974580	KP974452	KP974521
Kali collina (Pall.) Akhani & E.H. Roalson	Chen0207							KX262527
Kali collina (Pall.) Akhani & E.H. Roalson	Chen2592								KX262506		KX262456
Kali komarovii (Iljin) Akhani & E.H. Roalson	Chen2649								KX262507	KX262490
Kali monoptera (Bunge) Lomon.	Chen0177								KX262508		KX262463
Traganopsis glomerata Maire & Wilczek	Chen2609							KX262542
Xylosalsola arbuscula (Pall.) Tzvelev	Chen2586							KX262543			KX262459
Xylosalsola paletzkiana (Litv.) Akhani & E.H. Roalson	Chen2606							KX262544			KX262461
Nanophyton erinaceum (Pall.) Bunge	Chen1346							KX262529	KX262509	KX262492	KX262473
Nanophyton grubovii U.P. Pratov	Chen0347							KX262530		KX262493	KX262474
Salsola genistoides Juss. ex Poir.	Chen1155							KX262534	KX262513		KX262477
Salsola genistoides Juss. ex Poir.	Chen1362							KP974367	KP974564	KP974434	KP974501
Petrosimonia triandra (Pall.) Rech.	Chen2578							KX262531	KX262510	KX262494	KX262457
Gamanthus gamocarpus Bunge	Chen2588							KX262526		KX262489
Caroxylon spinescens (Moq.) Akhani & E.H. Roalson	Chen2749							KX262524		KX262488
Caroxylon spinescens (Moq.) Akhani & E.H. Roalson	Chen2597							KX262525			KX262475
Caroxylon imbricatum (Forssk.) Moq.	Chen2703							KX262523	KX262505	KX262487	KX262479
Salsola omanensis Boulos	Chen2750							KX262536		KX262496
Kaviria rubescens (Franch.) Akhani	Chen2751									KX262491
Kaviria rubescens (Franch.) Akhani	Chen0200							KX262528
Bassia prostrata (L.) A.J. Scott	Chen0132							KF785921	KF785824	KF785873
Chenolea convallis Snijman & J.C. Manning	Chen2803							KF785939		KF785896
Grubovia dasyphylla (Fisch. & C.A. Mey.) Freitag & G. Kadereit	Chen0131							HM629976	KF785841	KF785897
Sedobassia sedoides (Pall.) Freitag & G. Kadereit	Chen2469										KX262464
Sedobassia sedoides (Pall.) Freitag & G. Kadereit	Chen0128							HM629980	KF785843	KF785899
Spirobassia hirsuta(L.) Freitag & G. Kadereit	Chen0014							HM629977
Spirobassia hirsuta(L.) Freitag & G. Kadereit	Chen2461										KX262462
Camphorosma annua Pall.	Chen0358								KF785839
Camphorosma annua Pall.	Chen2443							KF785936		KF785891
Bienertia cycloptera Bunge	Chen0144							HM629981	KX262504		KX262466
Suaeda aralocaspica (Bunge) Freitag & Schütze	Chen0145							KX262540	KX262516		KX262458
Suaeda altissima (L.) Pall.	Chen0121							KX262539	KX262515		KX262478
Tecticornia triandra (F. Muell.) K.A. Sheph. & Paul G.Wilson	Chen265							DQ340107	KX262614		KX262616
Kalidium cuspidatum (Ung.-Sternb.)	Chen394							KU975292	KX262615		KX262617
Allenrolfea occidentalis (S. Watson) Kuntze	Chen2993								KX961625
Allenrolfea occidentalis (S. Watson) Kuntze	Chen3077							KU975270
Halopeplis perfoliata (Forssk.) Bunge ex Schweinf. & Asch	Chen0041							KU975288
Halopeplis perfoliata (Forssk.) Bunge ex Schweinf. & Asch	Chen2974								KX961624
Arthrocnemum macrostachyum (Moric.) K. Koch	Chen2989								KX961623
Arthrocnemum macrostachyum (Moric.) K. Koch	Chen1358							KU975274
