# Supplementary material for: Biogeography of the xerophytic genus Anabasis L. (Chenopodiaceae)
Source: Ecol Evol. 2019 Feb 19;9(6):3539–52. doi: 10.1002/ece3.4987 (PMC6434574; doi:10.1002/ece3.4987)
Supplement: Supplementary file 2 [file ECE3-9-3539-s002.xlsx]

## Sheet: Appendix_S2
Lab No, Isolate (Chen No)	Specimen	Species	Herbarium Code	Collector	No	coll. Date	Locality	Habitat information	Latitude (N/S)	Longitude (E/W)	altitude
2411	288	Anabasis aff. aphylla	GLM, Görlitz	H. v. Wehrden	6	37834	Southern Mongolia, Dzungarian Gobi, Great Gobi B Special Protected Area, N45.35° E93.16°	Semi-desert	45.350310	93.159803
2412	294	Anabasis aff. aphylla	GLM, Görlitz	K. Wesche	238	37860	Southern Mongolia, Dzungarian Gobi, Great Gobi B Special Protected Area, N45.28° E92.28°	Haloxylon semi-desert	45.280014	92.280025
	289	Anabasis aff. aphylla	GLM, Görlitz	H. v. Wehrden	228	37849	Southern Mongolia, Dzungarian Gobi, Great Gobi B Special Protected Area, N45.38° E93.2°	Belt of Haloxylon-Reaumuria around oasis	45.379805	93.199889
	293	Anabasis aff. aphylla	GLM, Görlitz	K. Wesche	5_148	37831	Southern Mongolia, Dzungarian Gobi, Great Gobi B Special Protected Area, N45.07° E92.42°	Alkaline sands	45.070364	92.420539
	295	Anabasis aff. aphylla	GLM, Görlitz	H. v. Wehrden	193	37846	Southern Mongolia, Dzungarian Gobi, Great Gobi B Special Protected Area, N45.38° E92.54°	Haloxylon semi-desert	45.380359	92.540612
	296	Anabasis aff. aphylla	GLM, Görlitz	H. v. Wehrden	219	37848	Southern Mongolia, Dzungarian Gobi, Great Gobi B Special Protected Area, N45.32° E92.51°	Reaumuria semi-desert	45.320074	92.510026
	297	Anabasis aff. aphylla	GLM, Görlitz	H. v. Wehrden	36	37835	Southern Mongolia, Dzungarian Gobi, Great Gobi B Special Protected Area, N45.30° E93.01°	Haloxylon semi-desert	45.300492	93.010214
	298	Anabasis aff. aphylla	GLM, Görlitz	H. v. Wehrden	105	37842	Southern Mongolia, Dzungarian Gobi, Great Gobi B Special Protected Area, N45.21° E93.11°	Haloxylon-Reaumuria semi-desert	45.210023	93.110069
2037 (n/a)	126	Anabasis aff. aphylla	HAL, Halle	W. Hilbig & Schamsran	s.n.	27196	Mongolei, Chovd Aimak, Bulgan Gol-Tal bei Jarantai		46.064372	91.327229
2370	35	Anabasis aff. oropediorum	W, Wien	M. Staudinger	8870	37529	Marokko, Quarzazate, 5km W Kelaa-des-Mgouna	Alter Friedhof	31.241097	-6.156405	1420m
2413	291	Anabasis aff. salsa	GLM, Görlitz	H. v. Wehrden	73	37837	Southern Mongolia, Dzungarian Gobi, Great Gobi B Special Protected Area, N45.27° E92.08°	Border of depression	45.270075	92.080301
1838	68	Anabasis annua	TARI	Assadi & Abouhamzeh	36523	17.10.19##	Iran, Isfahan, ca. 85km SE Isfahan, Yangabad (XR1)	Flat place with mixed clay and gypsum soil, dominated with Anabasis calcarea	32.085025	52.252293	1450m
1837	67	Anabasis annua	TUH	Assadi & Amirabadi	66574	32423	Iran, Khorasan, N of Kavir-e Lut, 5km to Zenoughan (Zenowghan), main road of Ravar-Tabas toward Birjand	Partly salty wet river bed	32.938430	57.666298	950m
2549	400	Anabasis annua	KAS	W. Lang	s.n.	34800	Uzbekistan, Kisil kum, between Urgench and Buchara		40.960643	62.151053
2432a	343	Anabasis annua	MO	Kurbanov	97	37123	Turkmenistan, Western Kopet Dag, on the mid range of Syrtjayla	On salt marshes	38.067263	57.373552
	344	Anabasis annua	MO, Saint Louis	Kurbanov	98	37113	Turkmenistan, Kyurnedag mountain range, canyon Ylmankul	On salt marshes	38.994043	55.463008
	451	Anabasis annua	MSB, München	D. Podlech	5092	28361	Iran, Prov. Semnan, Touran Reserve, Shakh-e-Biar, Sebkha		36.090375	55.602931	1180m
	452	Anabasis annua	MSB, München	S.W. Breckle	5407	28391	Iran, Central Province, Rudkhonna-e-Shor, 55km S Tehran	Wadi	35.139412	51.443435	960m
	AS	Anabasis annua	K, London	O. Stapf	s.n.	02.10.1885	Persia [Gilan prov.] Siah Kuh		37.323310	48.994631
	AS	Anabasis annua	K, London	A. Bunge	s.n.	##.##.1885	Persia, Isfahan		31.949839	52.187187
	103	Anabasis aphylla	E, Edinburgh	Ilkka Kukkonen	7656	26513	Iran, Khorasan, ca. 20km W of Shirvan	Along the highway, gentle slope by the road, gravel-silt	37.448369	57.693859	950m
1836	58	Anabasis aphylla	TARI	Assadi & Abouhamzeh	43349	30623	Iran, Khorasan, near Bojnurd (EG2)		37.459072	57.301749	1100m
1835	59	Anabasis aphylla	TUH, Tehran Univ. Central Herbarium	Assadi & Akhani	61421	32053	Iran, Azarbayejan, W of Tabriz, 3km from the beginning of main road to the village Majan		38.093211	46.178932	1450m
	175	Anabasis aphylla	K, London	V. Andreev	3086c	##.07.1909	Russland, Volgograd, Astrachan		46.375876	48.118803
	180	Anabasis aphylla	K, London	B. Gilliat-Smith	1985	##.##.1927	Persia, near Tabriz (Iran)		38.041706	46.294329
	181	Anabasis aphylla	K, London	J.A. Armstrong	91	##.08.1950	Iran, Kerman basin, between Kerman and Jupar	Sandy desert with gravel surface (water table 80m down)	30.163546	57.091621	5800ft
	182	Anabasis aphylla	K, London	P. Furse	8915	24335	Iran, Atrrek valley E Bojnurd	Below jube, ungrazed	37.471945	57.439857	4000ft
	265	Anabasis aphylla	K, London	N. Androssov	3086a	3187	Kasachstan, Kop-Mulla, prov. Turgai		47.730590	59.933598
	AS	Anabasis aphylla	K, London	Wunderlich	s.n.	##.##.####	[Russia, Volgograd province] Sarepta		48.254237	44.634908
	AS	Anabasis aphylla	K, London	A. Schrenk	s.n.	##.##.1840	[Kazakhstan] Tarbagatai		47.474568	82.280045
2017 (leer)	95	Anabasis aphylla	LE, Saint Petersburg	A. Sukhorukov	s.n.	##.09.2001	Kazakhstan, Ustyurt, Beyneu, N45°18' E55°11'		45.300027	55.183370
	378	Anabasis aphylla	M, München	H. Akhani	12127	34977	Iran, Golestan National Park, 4km W Mirza-Baylu, N37°20' E56° 14'	Saline flats	37.333399	56.233414	1200m
2743	465	Anabasis aphylla	MJG, Mainz	R. Masson	201211	41180	Russia, Kalmykia, beside the road P221 between Wolgograd and Elista, N47°35.934' E44°35.611'	Steppes, salty area near the lake	47.598906	44.593522
	341	Anabasis aphylla	MO, Saint Louis	M. Kotov	s.n.	12721	Aserbaidschan, Salyan		39.605158	48.984039
	376	Anabasis aphylla	MSB, München	Lambin	s.n.	34196	Russia, Kalmykia, 16km SE Elista, N46°9' E44°20'	Saline slopes, near the spring, in salty puddle	46.150198	44.333515
	377	Anabasis aphylla	MSB, München	D. Podlech & V. Mozaffarian	55406	37559	Iran, Prov. Mazanderan, 10km NE Fulad Mahalla, N36°6' E53°47'	Sandy-salty flats	36.100031	53.783361	1750m
	466	Anabasis aphylla	MW, Moskau	A. Sukhorukov	s.n.	37912	Kasachstan, Prov. Kysl-Orda, 6km E Aralska	Rand des Sumpfes	46.792364	61.754270
	467	Anabasis aphylla	MW, Moskau	M.N. Lomonosowa & A. Sukhorukov	s.n.	36798	Kasachstan, Seven River, Prov. Taldy-Kurgan (Almaty), 5km S Uschtobe	Steiniger Abhang	45.185537	77.966083
	AS	Anabasis aphylla	MW, Moskau	E. Gogina & A. Matsenko	1307	26074	Azerbaijan, Nakhichevan	salty pods	39.193885	45.393617
	AS	Anabasis aphylla	MW, Moskau	A. Zernov & M. Mirzoeva	7735	41082	Azerbaijan, Apsheron Peninsula	salty pods	40.520170	49.968727
	AS	Anabasis aphylla	MW, Moskau	I.A. Gubanov	691	22903	Kazakhstan, 70 km NW from Kzyl-Orda	solonchak	45.116023	65.251824
	AS	Anabasis aphylla	MW, Moskau	A. Sukhorukov	s.n.	40797	Kazakhstan, Beyneu	salty desert	45.343686	55.166063
	AS	Anabasis aphylla	MW, Moskau	V.N. Pavlov	s.n.	18867	Kazakhstan, Atyrau prov., Taynak	salty pods	47.250799	52.759911
	AS	Anabasis aphylla	MW, Moskau	T. Larina	s.n.	##.08.1969	Kazakhstan, Aktuybinsk prov., Shubarkuduk	steppe with Artemisia	49.158659	56.466294
2376	3	Anabasis aphylla	W, Wien	Wendelbo & Shirdelpur	14934	27325	Iran, Azarbayejan, SE of Tabriz	salty pods	38.016459	46.370631	1540m
	2	Anabasis aphylla	W, Wien	Jan Steen Andersen & Ivar Cornelius Petersen	75	25382	Iran, 40km south of Maku	Semidesert	39.009941	44.528861	1200m
2358	17	Anabasis aphylla	WU, Wien	A.V. Bykov	s.n.	38612	SE Russia, Volgograd Prov., Pallasovskyi distr. Lake Elton, Near riv. Chernaya	Dry steppe near Lindeman creeck	49.211897	46.670884
2423a	312	Anabasis aretioides	B, Berlin	I. Breitwieser & R.W. Vogt	385	31634	Marokko, 7km E Source Bleue de Meski, an der Straße nach Boudenib	Straßenrand	31.895223	-4.207580
2424a	327	Anabasis aretioides	B, Berlin	R. Vogt & Ch. Oberprieler	10409 / 4857	34089	Morocco, Prov. Er-Rachidia, between Er-Rachidia and Boudnib, c. 10km E of junction to Erfoud, N31°55' W4°16'	Stony plains	31.860137	-4.164031	1110m
	313	Anabasis aretioides	B, Berlin	M. Kärber	s.n.	22365	Marokko, Oase Source Bleue de Meski, S Ksar es Souk	Auf runden, schwarzen Geröllsteinen	31.861032	-4.268917
	407	Anabasis aretioides	BM, London	J. Lewalle	7070	26784	Morocco, Boudenib		31.950968	-3.591716	1000m
	408	Anabasis aretioides	BM, London	P. Crane	89	27615	Morocco, Eastern Desert, 50km SSE Ksar es Souk, N31°31' W4°11'	Stony desert	31.516989	-4.190844	824m
	410	Anabasis aretioides	BM, London	M.A. Sanders	27	25458	Morocco, near Ksar es Souk, N31°59' W4°25'		31.983363	-4.416659
	411	Anabasis aretioides	BM, London	R.M. & A.M. Harley	788	24313	Morocco, Ksar es Souk, above Rich, S Midelt	Low lying very dry flat ground	32.280473	-4.507002	5000ft
	412	Anabasis aretioides	BM, London	S.L. Jury	17743	35621	Morocco, 35km from Boumalne to Tinghir, on the road, N31°26' W5°40'		31.433376	-5.666663	1680m
2053	200	Anabasis aretioides	HAL, Halle	H. Meusel	s.n.	##.05.1955	Marokko, Hoher Atlas, NW Ksar Es Souk, zwischen Amellago und Agoudim		32.119466	-4.876702
	347	Anabasis aretioides	MO, Saint Louis	Le Cesve	4790	9050	Algerien, Dep. d'Oran, Figuig, Beni-Ounif		32.048035	-1.239033	900m
2544	379	Anabasis aretioides	MSB, München	D. Podlech	50852	34061	Marokko, Prov. Er-Rachidia, 15km NNE Erfoud, an der P21 nach Er-Rachidia, N31°32' W4°11'	Sandig-steinige Flächen	31.533523	-4.183316	940m
2545	380	Anabasis aretioides	MSB, München	D. Podlech	53383	35529	Marokko, Prov. Tata, SE Tagjgalt, an der Straße P30 von Bou-Izakram nach Akka, N29°05' W9°05'	Steinige Hänge	29.083265	-9.083373
	459	Anabasis aretioides	MSB, München	D. Podlech	55404	36388	Marokko, Prov. Er-Rhachidia, 7km W Er-Rhachidia, an der Straße nach Quarzazate		31.910372	-4.501466
	460	Anabasis aretioides	MSB, München	D. Podlech	33709	29312	Algerien, Wilaya Bechar, 28km SW Zeramra, N29°49' W2°41'	Breites dandiges Oued	29.816693	-2.683322	580m
	461	Anabasis aretioides	MSB, München	I. Breitwieser & R.W. Vogt	s.n.	31634	Marokko, Prov. Er-Rhachidia, 7km E Source de Meski, an der Straße nach Boudenib	Straßenrand	31.895223	-4.207580
	462	Anabasis aretioides	MSB, München	D. Podlech	52673	34796	Marokko, Prov. Er-Rachidia, 10km S Goulmima, an der Straße nach Tinejdad, N31°37' W4°59'	Sandiges Oued	31.616683	-4.983331	1000m
2377	120	Anabasis aretioides	STU, Stuttgart	U. Sebald	9	26180	Marokko, Südseite des Hohen Atlas, 8km E Goulima		31.694699	-4.874599	1100m
	328	Anabasis articulata	B, Berlin	V. Täckholm	62	21975	Ägypten, Gizeh bei Kairo, am Fuß der Chephren-Pyramide		29.975279	31.132144
	330	Anabasis articulata	B, Berlin	R. Bornkamm	3737	31152	Ägypten, W Bawiti, N28° 20' E28° 30'		28.333623	28.501715
	331	Anabasis articulata	B, Berlin	H. Kehl	(K)85/313-3	31137	Egypt, ca. 40km E of Abu Minqar	Sandy wadi edge	26.435531	28.064215
	332	Anabasis articulata	B, Berlin	R. Bornkamm	s.n.	30031	Ägypten, Oberhalb des Qattara-Nordrandes, 10km N von Ras el Qattara		30.226501	27.226902
	333	Anabasis articulata	B, Berlin	H. Kehl	(K)83/273-12	30402	Egypt, M.-Matruh/Siwa 10km	Stony ground with shallow sand accumulation	31.287072	27.145108
	335	Anabasis articulata	B, Berlin	A. Danin et al.	31012	32596	Israel, Arava valley, Jotvata	Disturbed ground and wadis	29.898891	35.055118	100m
	360	Anabasis articulata	B, Berlin	A. Danin et al.	26058	32596	Israel, Southern Negev, 8km SE Mizpe Ramon, Nahal Gevanim	Magmatic rocks, slopes, rock outcrops and wadi beds	30.564279	34.848021	520m
	361	Anabasis articulata	B, Berlin	H. Freitag	19693	32047	Egypt, El-Alamein, Brit. War Memorial near highway	Sec. Coastal ridge, covered by thin sand sheet	30.843006	28.941516	30m
	362	Anabasis articulata	B, Berlin	S. Abedin & M.A. Al-Yaha	11540	31739	Saudi Arabia, Riyadh, Taima		24.797607	46.635867
	300	Anabasis articulata	BM, London	G.F. Swann	10	27843	Jordan, Azraq oasis, Shaumari Reserve	Semi-desert	31.754415	36.771691	533m
	301	Anabasis articulata	BM, London	N. Tadmor	S-729	25528	Sinai, Gebel Et-Tih near Khashm A Tureif, 110km S Nakhl	Gullies in chalk and flint	29.197970	33.742729
	104	Anabasis articulata	E, Edinburgh	A. Sukhorukov	s.n.	39796	Israel, Dead Sea area, Ein Boqeq	Bush vegetation near hotels	31.200600	35.362300
	105	Anabasis articulata	E, Edinburgh	J.E. Clarke	b, c	28460	Jordan, Shaumari Wildlife Reserve, N31°50' E36°50'		31.754095	36.772238
	106	Anabasis articulata	E, Edinburgh	M. Zohary & G. Orshansky	420	18919	Israel, Negev, 22km S of Beer-Sheva	Loess	31.083795	34.794236
	109	Anabasis articulata	E, Edinburgh	G. Orshan	s.n.	18413	Palästina, W Negev, Revivim		31.048203	34.723027
	185	Anabasis articulata	K, London	F.S. Meyers & J.E. Dinsmore	B1159/9159	4016	Palästina, Jericho		31.855982	35.457001	-230m
	186	Anabasis articulata	K, London	Dawud Al-Eisawi & R. Tarrar	5057	28929	Jordan, 80km N Aqaba, along the road to Ghor As-Safi		30.255291	35.136110
	187	Anabasis articulata	K, London	P.H. Davis	8991	16542	Transjordan, Wadi Ram (Edom)		29.574352	35.421982	3000ft
	206	Anabasis articulata	K, London	J.B.G. (?)	16133	23137	Jordan, near El Jafr		30.299834	36.216015	870m
	AS	Anabasis articulata	K, London	H.D.V. Prendergast	362	33218	Morocco, Laayoune	evergreen needle-leaved scrubland	27.142111	-13.184561
	209	Anabasis articulata	K, London	L. Boulos	19634	37252	Egypt, 27km S El-Alamein, along the motorway to Cairo	Sandy soil	30.702129	29.209841
	210	Anabasis articulata	K, London	N. Tadmor	s.n.	25930	Sinai, 35km ME Kantara		30.984688	32.611247
	211	Anabasis articulata	K, London	A.C. Western	573	25184	Israel, Masada	On rocky limestone terrace, brown desert soil, facing E	33.235751	35.754663
	212	Anabasis articulata	K, London	L. Boulos	19869	37333	Egypt, Northern Sinai, Abu 'Ogeila	Sandy plain	30.842889	34.124028
	213	Anabasis articulata	K, London	Chakravanty et al.	30023	22352	Iraq, 80km W Ash Shabicha		30.707061	42.842849	400m
	263	Anabasis articulata	K, London	B.C. Park	73	21150	Libya, 1km E Sirte	Coastal plain, sandy	31.212007	16.642439	50ft
	268	Anabasis articulata	K, London	K. Abulaila et al.	2005JOR54-1	38693	Jordan, from Aqaba to Amman	Open desert sand dunes	29.722222	35.288056	640m
	269	Anabasis articulata	K, London	L. Boulos & T. Wacher	19146	36490	Egypt, Southern Sinai, 30km NE St. Katherine		28.777500	34.089167	1160m
	374	Anabasis articulata	M, München	K. Tielbörger	s.n.	33750	Israel, Negev, Dünen von Nizzana, ca. 50km SW Be'er Sheva, N30°58' E34°22'	Dominierend in Playa	30.966754	34.366701	200m
1855 (n/a)	205	Anabasis articulata	MJG, Mainz	U. Bernert	IL 118	30015	Palästina, Jordangraben (Totes Meer)		31.778591	35.563129
	356	Anabasis articulata	MO, Saint Louis	M. Costantin et al.	5	27847	Egypt, Cairo-Suez desert road, at kilometer 19		30.087046	31.916869
	417	Anabasis articulata	MPU, Montpellier	L. Chevallier	504	##.10.1902	Algeria, Biskra		34.846831	5.758512
	440	Anabasis articulata	MSB, München	H. Förther	3859	33351	Egypt, Sinai Peninsula, Hammam Faraoun at the gulf of Suez, N29°12' E32°57'	Stony slopes and sand	29.205785	32.948768
2005	83	Anabasis articulata	MW, Moskau	A. Sukhorukov	I-21	##.12.2007	Israel, Dead Sea area, En Ghedi		31.450426	35.384384
	116	Anabasis articulata	National Research Centre Dokki, Cairo/MJG, Mainz	L. Boulos	s.n.	31172	Northern Sinai, 25km W of El-Arish, along the main road		31.072669	33.548060
2359	5	Anabasis articulata	W, Wien	Eberl, T. & Kaiser, R.	478	37676	Ägypten, Sinai, Dahab, Wad el Ghaghib, ca. 30km N Dahab, ca. 15km W Ras el Mamlah		28.757400	34.472600	500m
2360	9	Anabasis articulata	W, Wien	A. Danin & A. Suchorukow	s.n.	39420	Israel, En-Gedi	Disturbed waste places	31.454145	35.389733
2379	8	Anabasis articulata	W, Wien	Pavel Krivka	s.n.	37012	Ägypten, 30km SW Noweba (Nuweiba)	In der Wüste	28.870132	34.468915
	11	Anabasis articulata	W, Wien	G.M. Schneeweiß	4094	36628	Jordanien, Amman, ca. 50km W Azraq	Steinwüste (Hammada)	31.882394	36.314330	550m
	178	Anabasis brachiata	K, London	E.S. Brown	3428	22231	Iran, Kerman, Bam	Flat, semi-desert	29.100435	58.378365	7650ft
	AS	Anabasis brachiata	K, London	P. Sintenis	1057	215	Turkmenistan, Ashabad, Suluklu	in apricis montium	37.917463	58.484477
	AS	Anabasis brachiata	MW, Moskau	O. Knorring	102	11512	Uzbekistan, Namangan	semidesert	40.962338	71.549165
	AS	Anabasis brachiata	MW, Moskau	Salmycheva	s.n.	21412	Kazakhstan, W Aral sea		40.584342	59.025768
	AS	Anabasis brachiata	MW, Moskau	S.V. Viktorov	s.n.	20726	Turkmenistan, Kara-bogaz-gol	limestone	41.589982	54.421285
2548	401	Anabasis brachiata	KAS, Kassel	H. Freitag	26233	33856	Kazakhstan, SE, Alma-Ata Distr., Upper lli vall., ca. 30km N Chundzha		43.803210	79.493889	850m
2416a	321	Anabasis brevifolia	B, Berlin	H. Kürschner & M. Sonnentag	01-244	37087	China, Provinz Gansu, 90km NE Jinta, Ausläufer des Bei Shan, N40° 31,7' E99° 29,1'	Kiesige-schottrige Ablussrinne	40.516120	99.567032	1330m
	363	Anabasis brevifolia	B, Berlin	H. Kürschner & M. Sonnentag	01-260	37089	China, Provinz Nei Mengu, 115km E Ejina Qi, Bergland von Yagan, N42°5' E102°24.5'	Hang, auf Felsschutt	42.083313	102.408295	1200m
2406	283	Anabasis brevifolia	GLM, Görlitz	K. Wesche	2433	37079	Mongolia, Gobi Gurvan Saikhan, S. Gobi Aimak, valley in central Dund Saikhan	Juniperus scrub	43.670800	103.797750	2216m
2407	299	Anabasis brevifolia	GLM, Görlitz	K. Wesche	2747	37121	Mongolia, Gobi Gurvan Saikhan, S. Gobi Aimak	Upper pediments	43.742210	100.892250
	284	Anabasis brevifolia	GLM, Görlitz	K. Wesche	1751	37083	Mongolia, Gobi Gurvan Saikhan, S. Gobi Aimak	Sand dune, open Haloxylon bushland	44.181030	103.014370	1244m
	286	Anabasis brevifolia	GLM, Görlitz	K. Wesche	565	##.06.2000	Mongolia, Gobi Gurvan Saikhan, S. Gobi Aimak, N of Nemegt Uul	Wind blown desert steppe	43.882526	100.771820	1400m
	292	Anabasis brevifolia	GLM, Görlitz	K. Wesche	1717	37082	Mongolia, Gobi Gurvan Saikhan, S. Gobi Aimak	Lower pediments, Stipa-Anabasis desert steppe	43.894094	103.139699	1813m
2042	190	Anabasis brevifolia	HAL, Halle	Jäger	F 325	30132	Mongolei, Chovd Ajmag, ca. 4km östlich des Char-us nuur	Halbwüste auf Granit und Schotter	48.026309	92.739469	1150m
2045	193	Anabasis brevifolia	HAL, Halle	W. Hilbig & Z. Schamsran	s.n.	27990	Mongolei, Altai, Zast, Bajan-Ölgi-Aimak, Chaschaat-Tal oberhalb Bajanenger	Halbwüste	48.261384	90.241851	2050m
2047	195	Anabasis brevifolia	HAL, Halle	E. Jäger	E 333	30150	Mongolei, Dsungarische Gobi, Chovd Ajmak, N45°45' E92°13'		45.749317	92.217178	1350m
2048	196	Anabasis brevifolia	HAL, Halle	W. Hilbig, D. Bumschaa, u.a.	s.n.	29062	Mongolei, Bajanchongor-Aimak, Orog nuur	S-Ufer, Halbwüste	45.029861	100.711670
2049	197	Anabasis brevifolia	HAL, Halle	W. Hilbig, D. Bumschaa, u.a.	s.n.	29040	Mongolei, Bajanchongor-Aimak, Orog nuur, Bogd Sum	Südseite, Halbwüste	45.038898	100.783684
2040 (n/a)	188	Anabasis brevifolia	HAL, Halle	H.D. Knapp	512/78	28678	Mongolei, ca. 90km S Bajan-Chongor	Wüstensteppenzone, Strauch-Halbwüste auf Sand	45.630141	100.673361
2041 (n/a)	189	Anabasis brevifolia	HAL, Halle	H.D. Knapp	529/78	28679	Mongolei, Gebirge Dulan-Bogdo-Uloc, SO See Orog-Nuur	Halbwüste auf Fels	44.966518	100.786723
2043 (n/a)	191	Anabasis brevifolia	HAL, Halle	E. Jäger	F 179	30128	Mongolei, Chovd Ajmag, 30km W Darv, N47°05' E93°20'	Halbwüste, Schotter	47.083214	93.334351	1400m
2044 (n/a)	192	Anabasis brevifolia	HAL, Halle	E. Jäger	F 169	30127	Mongolei, Kotl. Oz, Gov'-Altaj Ajmag, N46°45' E94°35'	Salzwiese, Anabasis-Halbwüste	46.750683	94.583359	1270m
2050 (n/a)	198	Anabasis brevifolia	HAL, Halle	W. Hilbig & Z. Schamsran	s.n.	28001	Mongolei, N-Rand des Chjargas nuur (Hyargas Lake)	Halbwüste	49.328701	93.254700
	266	Anabasis brevifolia	K, London	R.W. Chaney	74	##.##.1925	Mongolia, Shabarakh Usu (Omnogov)		44.098248	103.563224
	345	Anabasis brevifolia	MO, Saint Louis	B. Bartholomew	8612	37098	China, Burqin Xian, N Burqin on road to Kanas	Rocky and sandy slopes on N side of the Urtush River	47.850833	86.664167
2020	98	Anabasis brevifolia	MW, Moskau	Trofimov	s.n.	##.08.1973	Russia, Tuva Rep., N51° E95°		50.999929	95.000038	1700m
2361	19	Anabasis brevifolia	WU, Wien	A. Tribsch & F. Essl	10288	37841	Russia, Altai, Chuya (Cuja) steppe, from Bel'tir to Chagan Uzun	Offene, halbwüstenartige Hochlandsteppe	50.069722	88.370833	1830-1850m
	110	Anabasis calcarea	E, Edinburgh	K.H. Rechinger	56476	28283	Persia, Prov. Semnan-Damghan, Tuweh a Damghan		36.212104	54.273700	1900-2250m
	111	Anabasis calcarea	E, Edinburgh	G. Charif & P. u. Y. Aellen	1000	17866	Iran, Siah-Kuh, Umgebung von Ain-ar-Rashid, 130km SE Teheran		34.739142	52.187176	850m
	112	Anabasis calcarea	E, Edinburgh	Wendelbo & Foroughi	15204	27365	Iran, Tehran, Kavir protected area, just N of Shah Abbas caravanserai	Soil whitish, sterile.	34.739213	52.187158	1050m
1841	62	Anabasis calcarea	TUH, Tehran Univ. Central Herbarium	Assadi	72557	34619	Iran, Semnan, 27km from Biarjomand to Ahmadabad	Partly gypsum soil	36.105612	56.119068	1200m
1852	61	Anabasis calcarea	TUH, Tehran Univ. Central Herbarium	Assadi	79070	36066	Iran, Azarbayjan, Tabriz, 20-30km from the main road to Ahar	Directly on gypsum soil	38.133114	46.577822	1500m
2435a	337	Anabasis calcarea	MO, Saint Louis	Kurbanov	96	37092	Turkmenistan, Kyurendag mountain range, canyon Dyzlychai	On clay slopes	38.943766	55.560401
	373	Anabasis calcarea	MSB, München	Breckle	5042	28358	Iran, Semnan, Touran Reserve, 5km NE Delbar, N36°3' E56°10'	Salty marl and limestone hills	36.049960	56.166644	1300m
2380	15	Anabasis calcarea	W, Wien	Wendelbo & Foroughi	14635	27281	Iran, Tehran, Kavir protected area, above Shah Abbas caravanserai, near Ainor-rashid	Open soil slopes with gypsum soil (?)	34.739177	52.187168	1100m
2362 (n/a)	13	Anabasis calcarea	W, Wien	Termeh, Moussavi & Tehrani	s.n.	31003	Iran, Shahroud, Biarjomand, Khankodi to Delbar 5-10km		35.984398	56.031303	1020m
	12	Anabasis calcarea	W, Wien	Foroughi & Assadi	15109	27313	Iran, Fars, Abadeh, 30km on the road from Abarghou to Yazd	Clay sandy soil, semidesert, in dry valley	31.302818	53.536540	1520m
	14	Anabasis calcarea	W, Wien	Termeh & Zargani	s.n.	30090	Iran, 31km W Semnan, Sorkheh, Momen-abad	Gypsum	35.576014	53.031492	1200-1350m
	16	Anabasis calcarea	W, Wien	K.H. Rechinger	46258	27172	Persia, Kavir protected region, Siah Kuh, 34°43'N 52°10'E, Caravanserai Eyn or-Rashid	Gypsum	34.739138	52.187218	1130m
2363	18	Anabasis calcarea	WU, Wien	K.H. Rechinger	50209	27661	Persia, Damghan-Semnan, 2-7km N Sorkeh	Deserto gypsaceo	35.515148	53.216235	1300-1400m
2555	394	Anabasis cretacea	KAS, Kassel	H. Freitag	28114	35317	Kazakhstan, NW, Prov. Ural'sk, Santaz Mts., northern edge of Shelkar lake		50.647475	51.687114
	AS	Anabasis cretacea	K, London	G.N. Potanin	s.n.	##.##.1876	[Kazakhstan] Tarbagatai		47.474568	82.280045
	AS	Anabasis cretacea	MW, Moskau	S. Lipshits	447	11912	Kazakhstan, Heptapotamia, Sardzhas	red clay	44.822276	77.542298
	AS	Anabasis cretacea	MW, Moskau	L. Abramova & P. Volkova	s.n.	42127	Russia, Orenburg prov., Belyaevsky distr.	Gypsum	51.307098	56.233440
	AS	Anabasis cretacea	MW, Moskau	N.V. Shipchinsky	210	10783	Kazakhstan, Karsakpay		47.817560	66.531899
	AS	Anabasis cretacea	MW, Moskau	G.I. Cherkasova	s.n.	25441	Kazakhstan, Aktyubinsk prov., Begaly	Gypsum	49.874319	55.369931
	AS	Anabasis cretacea	MW, Moskau	M. Khomutova	s.n.	12593	Kazakhstan, Aktyubinsk prov., Emba		48.798825	58.253310
	AS	Anabasis cretacea	MW, Moskau	S.Yu. Lipshits	906	8609	East Kazakhstan, Lepsy		46.145754	78.722866
	AS	Anabasis cretacea	MW, Moskau	M. Pimenov & Klukov	128	33416	Kazakhstan, Zhezkazgan prov., Karazhal	screes	47.912888	70.872475
	AS	Anabasis cretacea	MW, Moskau	N.V. Pavlov	181	7863	Kazakhstan, Atbasar	clayey hill spoles	51.811057	68.326719
2004	82	Anabasis cretacea	LE, Saint Petersburg	G.I. Cherkasova	s.n.	##.07.1962	Kazakhstan, prov. Aktyubinsk, Uil, N48°34' E52°28'		48.566769	52.466746
1759 (n/a)	201	Anabasis cretacea	MJG, Mainz	H. Freitag	28114	35317	Kasachstan, Prov. Uralsk, Santaz-Berge am N-Ufer des Chelkar-Sees	Sehr offene Anabasis cretacea-Gesellschaft auf S exponiertem Kalkmergel	50.647475	51.687114	70m
2011	89	Anabasis cretacea	MW, Moskau	A. Sukhorukov	s.n.	##.09.2006	Russia, prov. Saratov, Ozinki, N51°11' E49°41'		51.183674	49.683582
2537	385	Anabasis cretacea	MW, Moskau	M. G. Pimenow, E. W. Kljuikow	128	33416	Kasachstan, Prov. Dscheskasgan, zwischen den Bergen Aktau und Karaschlom		47.732481	67.582784
	468	Anabasis cretacea	MW, Moskau	G.I. Tscherkassova	s.n.	25441	Kasachstan, Prov. Uralsk, N Begaly		49.841888	55.215262
2364	23	Anabasis cretacea	W, Wien	A. Suchorukow	s.n.	38989	Zentral-Russland, Prov. Saratow, Osinki, 3km W der nördl. Osinki	Kreideformationen	51.220140	49.706236
2009 (n/a)	87	Anabasis ebracteolata	LE, Saint Petersburg	U. Pratov & Sh. Saparov	s.n.	##.10.1973	Uzbekistan, Karakalpak Ustyurt, Kosbulak, N41°30' E57°		41.514754	57.001710
2010 (n/a)	88	Anabasis ebracteolata	LE, Saint Petersburg	F.N. Rusanov	s.n.	##.09.1926	Kazakhstan, Mangyshlak, Ash-Orpa, N44° E51°		44.000717	51.004028
2013	91	Anabasis ebracteolata	MW, Moskau	A. Sukhorukov	s.n.	##.09.2001	Kazakhstan, Ustyurt, Beyneu, N45°18' E55°11'		45.300247	55.183296
2538	386	Anabasis ebracteolata	MW, Moskau	A. Sukhorukov	s.n.	37145	Kasachstan, Prov. Mangghystau, Nordwestliche Spalte des Ustjurt-Plateau, Beyneu-Bezirk, 13km NE Beyneu	Gipshaltiger Hügelabhang	45.426566	55.284766
2365	24	Anabasis ebracteolata	W, Wien	A. Suchorukow	s.n.	37145	Kasachstan, Mangistau, 10km N Bejneu	Gipshaltiger Hang eines Hügels, Ustjurt-Abhänge	45.418368	55.187813
	302	Anabasis ehrenbergii	BM, London	H. v. Wissmann	3060	14384	Yemen, Hadramaut, westlich Schuher	Auf Schotter (Kalk) des Küstentieflandes	14.785348	49.125163
2403	152	Anabasis ehrenbergii	E, Edinburgh	J.S. Collenette	2743	29838	Saudi Arabia, 70km N Jeddah, Palms		22.201072	39.064428	5ft
2402 (n/a)	150	Anabasis ehrenbergii	E, Edinburgh	J.S. Collenette	1520	28869	Saudi Arabia, 55km N Jeddah		21.990671	39.094279	0m
2404 (n/a)	154	Anabasis ehrenbergii	E, Edinburgh	J.S. Collenette	6813	32429	Saudi Arabia, 50km S Jeddah	Low sand dunes near sea	21.062371	39.259596
	151	Anabasis ehrenbergii	E, Edinburgh	N. Sanadiki		31061	South Yemen, 39km from Sayhut on the way to Al-Mukalla, Sabkah	Soil dark brown, clay	15.125011	50.902762	0m
	153	Anabasis ehrenbergii	E, Edinburgh	A. Grierson	64	19377	Aden, Isthmus Khormakser	Littoral in dry sand	12.799757	45.028778
	216	Anabasis ehrenbergii	K, London	J.B. Gillett et al.	22110	29002	Somalia, 9km S Afbarwaago, N6°26' E48°45'	Flat gypsum plain with Limonium	6.433683	48.750005	30m
	217	Anabasis ehrenbergii	K, London	P.E. Glover & Gilliard	846	16516	Somalia, near Lukhay, Zeilah-Berbera road	Salty sand	10.517518	44.085388
	218	Anabasis ehrenbergii	K, London	M. Thulin & A.N. Gifri	8556	34350	Yemen, Socotra, Ras Kattanahan	Limestone gravel	12.350063	53.550022	50m
2543	215	Anabasis ehrenbergii	K, London (DNA aus MO)	R.G. Wieland	4565	31948	Somalia, Labawarood	Extremely saline-gypseous area	6.433361	48.633337
2741	463	Anabasis ehrenbergii	UPS, Uppsala	M. Thulin & A.N. Gifri	8556	34350	Yemen, Socotra, Ras Kattanahan, N12°21' E53°33'	Limestone gravel	12.350063	53.550022	50m
2381 (n/a)	174	Anabasis elatior	E, Edinburgh	A. Vassiljeva	5758	26222	Kasachstan, Ketmenj (Ketmen)		43.458376	80.347560
2546	403	Anabasis elatior	KAS, Kassel	H. Freitag	26264	33857	Kazakhstan, E, ca. 80km E Chundzha, near Charyn bridge		43.512500	80.464164	850m
2431a (n/a)	346	Anabasis elatior	MO, Saint Louis	J.D. Morefield	5104	32675	China, 14km S Dushanzi, 40km S Kuytun, North margin of Tien Shan, South margin of Junggar basin, N44°13' E84°53'	Sandy alluvium sloping	44.216667	84.883333	1050m
2018	96	Anabasis elatior	MW, Moskau	M. Lomonosova & A. Sukhorukov	s.n.	##.09.2000	Kazakhstan, Heptapotamia, Aktogai, N48°17' E75°13'		48.283306	75.216698
2541	391	Anabasis elatior	MW, Moskau	M.N. Lomonosowa & A. Sukhorukov	s.n.	36795	Kasachstan, Prov. Ostkasachstan, Seven River, 3km S Aktogai	Pralle Salzwiesen	46.917066	79.674564
2542	392	Anabasis elatior	MW, Moskau	M.N. Lomonosowa & A. Sukhorukov	s.n.	36798	Kasachstan, Seven River, Prov. Taldy-Kurgan (Almaty), 2km S Uschtobe	Auf lehmigem Platz	45.214942	77.972283
	AS	Anabasis elatior	MW, Moskau	O.V. Zhurba	895		Mongolia, Kobdossky aimak, Bulgan	solonchaks	45.858872	92.275206
1839	57	Anabasis eriopoda	TUH, Tehran Univ. Central Herbarium	Assadi & Amirabadi	66730	32426	Iran, Khorasan, 10km E of Tajebad, on the road to Dorgharum (LU2)	Flat area with clay soil	36.170128	57.407656	720m
2551	398	Anabasis eriopoda	KAS, Kassel	H. Freitag	26502	33873	Kazakhstan, Kzyl Orda Distr., 55km E Novokazalinsk		45.845058	62.886123	90m
	AS	Anabasis eriopoda	K, London	A. Bunge		##.##.1858	Persia, inter Heart [Harat] & Tebes [Tabas]		33.509580	56.685056
	AS	Anabasis eriopoda	K, London	J.E.T. Aitchinson	774	17.08.1885	Central Afghanistan, Hari Rud valley		34.363123	65.115013
	AS	Anabasis eriopoda	K, London	A. Schrenk	378	##.09.1840	[Kazakhstan] Songaria,Chu river		43.853199	74.169311
	AS	Anabasis eriopoda	MW, Moskau	##. Gubanova	s.n.	##.##.1953	Kazakhstan, Ustyurt	clayey desert	45.867601	57.273400	345m
	AS	Anabasis eriopoda	MW, Moskau	N.V. Pavlov	395	11473	Kazakhstan, Karaganda prov., Balkhash	stony semidesert	46.651078	73.569748
	AS	Anabasis eriopoda	MW, Moskau	A.M. Shvyryaeva	s.n.	##.##.1934	Uzbekistan, Mubarek		39.206655	65.077224
	AS	Anabasis eriopoda	MW, Moskau	G. Verner	s.n.	4507	Uzbekistan, Kokand		40.532697	70.856108
	AS	Anabasis eriopoda	MW, Moskau	N.V. Pavlov	875	10856	Kazakhstan, Kzyl-Orda	desert	44.834144	65.462136
2530	370	Anabasis eriopoda	M, München	H. Akhani	12117	34977	Iran, Golestan National Park, 7km W Mirza-Baylu, N37°19'30'' E56°11'30''	Saline flats	37.324921	56.191621	1200m
2531	371	Anabasis eriopoda	M, München	H. Akhani	12285	35384	Iran, Golestan National Park, Mirza-Baylu flats, N Armadlu village	Dry and gypsum soils	37.307337	56.172357	1200m
2429a (n/a)	350	Anabasis eriopoda	MO, Saint Louis	Kurbanov	1247	37021	Turkmenistan, Balkhan, Kyurnedag mountain range, canyon Duzlychai	On salt soil slopes	39.007842	55.524407
2532	372	Anabasis eriopoda	MSB, München	S.W. Breckle	5106	28363	Iran, Semnan, Touran Reserve, NW margin of Shakh-e-Biar	Clay pan	N/A	N/A	1180m
	441	Anabasis eriopoda	MSB, München	O.H. Volk	71/629	26172	Afghanistan, Prov. Herat, Islam Kala		34.663518	61.105556
2383 (n/a)	113	Anabasis eugeniae	E, Edinburgh	Jennifer Lamond	3896	26092	Iran, Azerbaijan, Maku to Marand, ca. 86km NWN Marand	Steep rocky slopes	38.869784	45.125612	1050m
1843	64	Anabasis eugeniae	TUH, Tehran Univ. Central Herbarium	Assadi & Shahsavari	65828	32304	Iran, Azarbayejan, 34km from Alamdar to Khodafarin, between Ahmadabad and Siahrud		38.873394	46.018295	700m
1844	63	Anabasis eugeniae	TUH, Tehran Univ. Central Herbarium	Assadi & Abouhamzeh	66316	32390	Iran, Tehran, Firouzkuh, on the road to Shimindasht, near Kalak (XV2)		35.620743	52.423200	2000m
1755	281	Anabasis eugeniae	MJG, Mainz	Ya.J. Mulkidshaniyan & P.A. Tandilyann	s.n.	23965	Aserbaidschan, Nakhchichevan		39.181239	45.423792	500-600m
2366 (n/a)	25	Anabasis eugeniae	W, Wien	K.H. Rechinger	41533	26092	Iran, Azerbaijan, 70km WNW Marand		38.748683	45.098519	1000m
	AS	Anabasis ferganica	LE, Saint Petersburg	##.Lapotin & # Tinkhasov	467	##.10.1940	Uzbekistan, Alai range, distr. Khalmion		40.252549	71.565667
	469	Anabasis haussknechtii	BEI, Beirut	R. Lewis	B_1111	24431	Syria, 25km W Palmyra		34.596047	38.004458
	129	Anabasis haussknechtii	E, Edinburgh	H. Foroughi	10559	26970	Iran, Kerman, Baghain	Clay, sandy desert, beside road	30.188279	56.809819	1750m
	130	Anabasis haussknechtii	E, Edinburgh	H. Foroughi	10571	26968	Iran, Ardestan, Zafarghand, Nain	Beside road, clay, sandy soil	33.214561	52.451477	1900m
1842	52	Anabasis haussknechtii	TARI, National Botanical Garden	P. Wendelbo & H. Foroughi	18972	27677	Iran, Esfahan, Abiazan, between Natanz and Ardestan	Silty, disturbed soil	33.414564	51.998790	1400m
1846	54	Anabasis haussknechtii	TARI, National Botanical Garden	Foroughi & Assadi	15104	27313	Iran, Fars: Abadeh, Abarghou (Abarkuh)	Clay sandy soil, Semidesert	31.127905	53.284721	1500m
1848	51	Anabasis haussknechtii	TARI, Research Institute of Forests and Rangelands Tehran	Assadi & Abouhamzeh	40286	23.10.198#	Iran, Isfahan, 58km to Ardestan on the road from Naein (XS1, 3)	Flat artemisia steppe	33.114835	52.568106	2000m
1845	55	Anabasis haussknechtii	TUH, Tehran Univ. Central Herbarium	Assadi	72499	34617	Iran, Semnan, E of Ahvan pass, between Semnan and Damghan, Feizabad		35.972184	54.033620	1800m
1847	53	Anabasis haussknechtii	TUH, Tehran Univ. Central Herbarium	Assadi & Amirabadi	66459	32419	Iran, Kerman, 49km to Kerman on the road from Rafsanjan		30.288250	56.537070	1530m
2557	404	Anabasis haussknechtii	KAS, Kassel	H. Freitag	18775	31704	Pakistan, Prov. Baluchistan, Kalat Distr., 93km NE (SE?) Nushki		29.017627	66.579947	1600m
	26	Anabasis haussknechtii	W, Wien	K.H. Rechinger	46712	27178	Persia, Esfahan, Kolah Ghazi National park (Kuh-e Kolah Qazi)		32.375954	51.880901	1700-2000m
	27	Anabasis haussknechtii	W, Wien	Foroughi & Assadi	15156	27316	Iran, Esfahan, Nain, 29km on the road to Ardestan, prope Neyestunak	Clay sandy soil	32.966878	52.793510	1850m
	28	Anabasis haussknechtii	W, Wien	Foroughi & Assadi	14995	27304	Iran, Fars, 110km from Shahreza on the road to Shiraz	Sandy, clay, soil. Semidesert	31.355982	52.459717	2000m
2540	390	Anabasis jaxartica (east)	MW, Moskau	T. Machanov & A. Sukhorukov	s.n.	##.11.2006	Uzbekistan, Andizhan		40.751629	72.248079
	AS	Anabasis jaxartica (east)	MW, Moskau	N.V. Pavlov	454	18091	Kazakhstan, Karatau Mountains	screes	43.163320	70.336956
	AS	Anabasis jaxartica (east)	MW, Moskau	##. Drobov	s.n.	8219	Kazakhstan, East Tien-Shan	in promontoriis montium	43.293849	74.721551
2384	131	Anabasis aff. jaxartica	E, Edinburgh	P. Uotila	19099	26513	Iran, Khorasan, ca. 20km W of Shirvan	Along the highway, gentle slope by the road, gravel-silt	37.415550	57.704643	950m
1849	60	Anabasis aff. jaxartica	TUH, Tehran Univ. Central Herbarium	Assadi & Azadi	76096	35299	Iran, Gorgan, Golestan National Park		36.820640	54.541989	600m
2536	384 (dupl. 131)	Anabasis aff. jaxartica	MSB, München	P. Uotila	19099	26513	Iran, Khorasan, ca. 20km W Shirvan	Gentle slope by the road, gravel-silt	37.415550	57.704643	950m
2367 (n/a)	29	Anabasis aff. jaxartica	W, Wien	K.H. Rechinger	32532	23948	Persia, Khorasan, inter Bojnurd et Tappeh-ye Moraveh		37.667515	56.490326	1350m
	303	Anabasis lachnantha	BM, London	M.D. Kerrick	s.n.	##.12.1963	Kuwait, Dibdibba, southern Kuwait		29.039467	47.171997
	305	Anabasis lachnantha	BM, London	J.P. Mandaville, Jr.	320	23687	Saudi Arabia, Jaww Ash Shanayin, N25° 44' E49° 22'		25.733333	49.366667
	306	Anabasis lachnantha	BM, London	J.P. Mandaville, Jr.	2951	25900	Saudi Arabia, Jaww Ghanim, N26° 20' E48° 38'		26.333342	48.633341
	133	Anabasis lachnantha	E, Edinburgh	P. Aellen	8238	20768	Iraq, distr. Basra, 10km S Khidhr al Mai	Southern desert	31.221153	45.040821
	155	Anabasis lachnantha	E, Edinburgh	James P. Mandaville Jr.	7600	29903	Saudi Arabia, Jaww ash Shanayin	Flat area of sand/grit on limestone	25.740896	49.358206
1834	69	Anabasis lachnantha	TARI, National Botanical Garden	Foroughi & Assadi	15072	27309	Iran, Bandarabbas, 204km on road to Lar	Clay, sandy, salty soil	27.611900	54.754400	630m
	271	Anabasis lachnantha	K, London	Rani & Al Kas	16322	20771	Iraq, between Shithatha & Rahhalliyah	Sandy, gravelly subdesert	32.665835	43.404821
	272	Anabasis lachnantha	K, London	K.H. Rechinger	8159	20764	Iraq, Southern Desert, 28km SW Samawa		31.113007	45.085161	15m
	273	Anabasis lachnantha	K, London	Anonymous […uleson]	561	17527	Kuwait, 60 miles W of Jahra		29.352975	46.818300
	274	Anabasis lachnantha	K, London	Guest, Rawi & Rechinger	16055	20765	Iraq, 38km SW Ur		30.706017	45.828011	20m
	275	Anabasis lachnantha	K, London	Anonymous […ferton]	3619	21610	Iran, E of Lar	Slightly saline soils	27.685036	54.420218	600m
	AS	Anabasis lachnantha	K, London	Anonymous	639	18228	Kuwait		29.828825	47.615255	300m
	276	Anabasis lachnantha	K, London	J.S. Collenette	6765	32399	Saudi Arabia, S Turaif	Low rocky basalt hill	31.628769	38.658690	2300ft
2547	402	Anabasis lachnantha	KAS, Kassel	H. Freitag	18586	31690	Pakistan, Prov. Baluchistan, C Makran, 93km S Panjgur		26.063528	64.119675	850m
2430a (n/a)	349	Anabasis lachnantha	MO, Saint Louis	K.H. Rechinger	8238	20768	Iraq, Khidhr Al-Mai	Southern desert	31.221153	45.040821
2378	7	Anabasis lachnantha	W, Wien	J. Mandaville	320	23687	Saudi Arabia, Jaww ash Shanayin	On E slope of limestone hillock	25.733300	49.366700
2368 (n/a)	31	Anabasis lachnantha	W, Wien	Termeh, Moussavi & Tehrani	s.n.	30740	Iran, Hormozgan, Bandar-e Charak -> Homeiran, Tanf-e Khiyal		26.730433	54.265594	40m
	30	Anabasis lachnantha	W, Wien	K.H. Rechinger	9399	20934	Irak, Distr. Diwaniya, Aidaha (Al-Aida), 110km SW As-Salman, 35km NW Jumaima		29.799486	43.734264	410m
2550	399	Anabasis macroptera	KAS, Kassel	H. Freitag	3952	25137	Afghanistan, Prov. Bamiyan, 8km W Bamiyan		34.851470	67.740503	2600m
	443	Anabasis macroptera	M, München	O.H. Volk	2408A	##.10.1951	Afghanistan, Prov. Bamian, Kotal Shaitan, am Weg von Bamian nach Baud-i-Amir		34.839794	67.518835	3200m
	444	Anabasis macroptera	M, München	H. Freitag	3852a	s.d.	Afghanistan, Prov. Samangan, 15km W Kotal-e Erganak, an der Straße von Qunduz nach Tashqurghan	Dünen	36.706568	68.180767	530m
2535	383	Anabasis macroptera	MSB, München	Breckle	4773	28013	Afghanistan, Prov. Bamian, Drachental	Kalksteinreicher Berghang, Nord Exposition	34.692256	67.762182	2750m
	442	Anabasis macroptera	MSB, München	A. Dieterle	776	25767	Afghanistan, Prov. Bamian, Kotal-i-Dewali, zwischen Naiak und Panjaw	Exponierte Passhöhe	32.068191	64.123894	3000m
2369 (n/a)	34	Anabasis macroptera	W, Wien	Breckle	4773	28013	Afghanistan, Prov. Bamian, Drachental	Kalksteinreicher Berghang, Nord Exposition	34.692256	67.762182	2750m
	32	Anabasis macroptera	W, Wien	K.H. Rechinger	16863	22811	Afghanistan, Prov. Bamian, Inter Bulola et jugum Shibar		34.882973	68.166901	2600-2800m
	33	Anabasis macroptera	W, Wien	M. Köie	2864	17747	Afghanistan, Nil Kotal		34.782641	67.349727	2600m
2744	318	Anabasis oropediorum	B, Berlin	H. Scholz	70152	25685	Libyen, Cyrenaika, SE Zella	Auf Kalkgestein	28.526822	17.575123
	329	Anabasis oropediorum	B, Berlin	H. Kehl	(K)85/084-2	31145	Egypt, Siwa-Region, S of Sitra	Sandy calcareous plateau	27.391118	27.131793
	334	Anabasis oropediorum	B, Berlin	H. Kehl	(K)85/054-9	31142	Egypt, Farafra region	Limestone with sandy notches	27.140023	28.100024
2391	169	Anabasis oropediorum	E, Edinburgh	David Grant	BO54	26235	Algerien, 50km NW Gardel, N25°19' E8°24'	Small gully with a few grass and shrub clumps	25.316777	8.400071
	165	Anabasis oropediorum	E, Edinburgh	F.H. Ogden	18	24325	Algeria, Ahaggar mountains, Assekrem region	Dry wadi and surrounding areas, in gravelly soil	23.293900	6.335260	2700m
	166	Anabasis oropediorum	E, Edinburgh	Hunting Technical Services Ltd.	63 (FF2)	##.##.1955	Algeria, Hoggar Mountains	Dry sandy wadi	23.028042	5.236805
	167	Anabasis oropediorum	E, Edinburgh	Davis	48111	25100	Tunisia, El Djerid, Kebili oasis	On sandy soils, dunes	33.708486	8.959051
	257	Anabasis oropediorum	K, London	J. Leonard	4675	25112	Libya, 84 km SE Zelten	Large depression	32.352523	12.419199
	258	Anabasis oropediorum	K, London	R. Pampanini	1940	12126	Libya, Cirenaica, Ain en-Naga		30.222700	20.203600
	260	Anabasis oropediorum	K, London	C.H. Gimingham	Cy45	18893	Libya, Cyrenaica, 2 miles E Derna	On sandy flats behind beach region	32.735462	22.718241
	261	Anabasis oropediorum	K, London	C.H. Gimingham	Cy114	18905	Libya, Cyrenaica, 15-20 miles SE Agedabia	Blown sand overlying rock	30.561357	20.434173	0m
	264	Anabasis oropediorum	K, London	B.C. Park	5	21102	Libya, 30km from Tripolis to Garyan, on the road	Coastal plain, sandy	32.594131	13.030714	200ft
	430	Anabasis oropediorum	M, München	D. Podlech	32996	29295	Algeria, Wilaya Ouargla, 90km SSW Ilizi, N26°0' E8°16'	Sandige Schlucht zwischen Felsen	25.999919	8.266704	1170m
	431	Anabasis oropediorum	M, München	D. Podlech	32887	29291	Algeria, Wilaya Ouargla, 46km N Hassi Messaoud, N32°4' E5°55'	Kiesiger Sand	32.066808	5.916762	150m
	432	Anabasis oropediorum	M, München	D. Podlech	32916	29292	Algeria, Wilaya Ouargla, 42km E Hassi Bel Guebbour, N28°38' E6°53'	Sandig-steinige Depression	28.633403	6.883402	400m
	433	Anabasis oropediorum	M, München	D. Podlech	33212	29302	Algeria, Wilaya Tamanrasset, Hoggar-Massiv, 28km W Hirafok, N23°38' E5°29'	Sandiges Oued	23.633437	5.483359	1290m
	434	Anabasis oropediorum	M, München	D. Podlech	34711	29659	Algeria, Wilaya Tamanrasset, Hoggar-Massiv, N24°3' E6°58'	Sandiges Oued und umgebende Felsen	24.050049	6.966801	1500-1600m
	435	Anabasis oropediorum	M, München	D. Podlech	33217	29303	Algeria, Wilaya Tamanrasset, Hoggar-Massiv, 25km N Tit, N23°10' E5°9'	Sandiger Straßengraben	23.166773	5.150047	1050m
	436	Anabasis oropediorum	M, München	D. Podlech	33404	29305	Algeria, Wilaya Tamanrasset, Hoggar-Massiv, 10km unterhalb des Guelta Afilale, N23°7' E5°43'	Felsiger Hang	23.116670	5.716665	2020m
	437	Anabasis oropediorum	M, München	D. Podlech	35006	29665	Algeria, Wilaya Tamanrasset, Hoggar-Massiv, N23°25' E5°45'	Wasserstellen, Felsen und sandige Flächen	23.416681	5.750003	1930m
1767	222	Anabasis oropediorum	MJG, Mainz	Mitja Kaligaric	s.n.	##.11.2007	Tunisia, 2km S Matmata Nouvelle (SE Tunisia), by the road	Stony semi-desert	33.636249	10.006415
	414	Anabasis oropediorum	MPU, Montpellier	Ch. Sauvage	7	24436	Tunisia, road from El Kef to Tajerouine		36.103044	8.632701
	415	Anabasis oropediorum	MPU, Montpellier	L. Chevallier	504	##.10.1902	Algeria, Biskra		34.841932	5.750892
	419	Anabasis oropediorum	MPU, Montpellier	R. Maire	s.n.	10983	Algeria, Bou-Saada		35.201512	4.186710	600m
	420	Anabasis oropediorum	MPU, Montpellier	G. Long	s.n.	s.d.	Tunisia, Lessouda		35.097135	9.530589
	424	Anabasis oropediorum	MPU, Montpellier	Galliot	s.n.	##.03.1962	Algeria, In Amenas		28.046117	9.550310
2745	375	Anabasis oropediorum	MSB, München	D. Podlech	36834	30037	Algerien, Wilaya Tamanrasset, Tefedest-Gebirge, N23°53' E5°47'	Sandiges Oued	23.883333	5.783333	1420m
	425	Anabasis oropediorum	MSB, München	D. Podlech	36593	30028	Algeria, Wilaya Tamanrasset, 57km N Amguid, N26°48' E5°27'	Sandflächen	26.800900	5.449701	550m
	426	Anabasis oropediorum	MSB, München	D. Podlech	36797	30036	Algeria, Wilaya Tamanrasset, Hoggar-Massiv, 49km NE Tamanrasset, N22°46' E5°42'		22.771972	5.702013	1800m
	427	Anabasis oropediorum	MSB, München	D. Podlech	36848	30037	Algeria, Wilaya Tamanrasset, Tefedest-Mountains, N24°2' E5°40'	Sandige Flächen	24.033289	5.666527	1350m
	428	Anabasis oropediorum	MSB, München	P. Dittrich	s.n.	29874	Algeria, Wilaya Ouargla, 127km S Illizi, N25°40' E8°7'	Plateau Abbruch	25.665757	8.114420
	429	Anabasis oropediorum	MSB, München	J. Lambinon	04/Tu/696	38352	Tunisia, Gafsa, Metlaoui		34.307761	8.392281	50m
	438	Anabasis oropediorum	MSB, München	D. Podlech	33175	29302	Algeria, Wilaya Tamanrasset, Hoggar-Massiv, 20km NE Idelès, N23°54' E6°3'	Sandiges Oued	23.900110	6.050084	1220m
	439	Anabasis oropediorum	MSB, München	D. Podlech	34733	29660	Algeria, Wilaya Tamanrasset, Hoggar-Massiv, Tal W des Tezzefé, N24°4' E6°56'	Breites sandiges Oued	24.066595	6.933293	1450-1600m
	AS	Anabasis pelliotii	LE, Saint Petersburg	I. Tyshenko	1037	##.09.1933	Kyrgyzstan, Alai, Kyzyl-su		39.633529	73.427515
	AS	Anabasis prostrata	K, London	E. Ellman & N.Y. Sandwith	386	9613	Spain, Cartagena	hills	37.612789	1.059203
	176	Anabasis prostrata	K, London	E. Ellman & N.Y. Sandwith	386	9613	Spain, Cartagena, hills W of the town, near Castille de Galeras		37.604486	-1.007463
	177	Anabasis prostrata	K, London	F. Galiano, Rivas & Monasterio	s.n.	17152	Spain, Sierra Grossa, Alicante		38.835964	-0.696945
	314	Anabasis prostrata	B, Berlin	S. Castroviejo et al.	9572 SC	30980	Spain, Cartagena, Algameca Chica		37.587682	-0.999072	20m
	364	Anabasis prostrata	B, Berlin	Le Cesve	5293	9486	Algeria, Dep. D'Oran, Arzew		35.861805	-0.304075
1471	202	Anabasis prostrata	BCN, Barcelona	J. Molero & J.M. Montserrat	9956	38272	Spain, Almeria, Huercal Overa		37.391026	-1.940804
2746	102	Anabasis prostrata	E, Edinburgh	T. Navarro & I.L. Rosba	s.n.	32997	Espania, Almeria, Tabernas		37.051930	-2.391694	300m
1227	101	Anabasis prostrata	MJG, Mainz	G. Kadereit & J.W. Kadereit	s.n.	39002	Spanien, San Juan de los Terreros (nahe Aguilas), im Ort	Lagune, lehmiger Boden	37.359800	-1.660940
	421	Anabasis prostrata	MPU, Montpellier	Ipse	s.n.	27958	Spain, Portman		37.589283	-0.853721
	422	Anabasis prostrata	MPU, Montpellier	Ipse	s.n.	24558	Spain, Almeria, Benahadux		36.926267	-2.462486
	423	Anabasis prostrata	MPU, Montpellier	Sagredo	s.n.	22169	Spain, Almeria, Aguadulce		37.253366	-4.985269
	119	Anabasis prostrata	STU, Stuttgart	M. Costa et al.	12954	30987	Spain, Murcia, Portus, 30S XG 76		37.583925	-1.070375	15m
1840	56	Anabasis salsa	TARI, National Botanical Garden	P. Wendelbo & H. Foroughi	18737	27656	Iran, Semnan, Touran protected region, between Chahjam and Dochah	Flat ground, sandy-silty	35.628281	55.920410	1020m
	AS	Anabasis salsa	K, London	O. Bailtulin & al.	s.n.	35609	East Kazakhstan, South Zaysan, valley of Kusto river	Clayey desert	45.692261	80.763702
	AS	Anabasis salsa	K, London	L. Rodin	5015	13031	Turkmenistan, Balla-Ishem	In lapidosis	39.367952	54.708743
	AS	Anabasis salsa	K, London	I.M. Krascheninnikov	s.n.	5313	Kazakhstan, Turgai prov.		49.552585	67.723339
	AS	Anabasis salsa	K, London	V. Grubiv & N. Lubarsky	143	20301	Kazakhstan, Karaganda prov., Balkhash	desert	46.869361	73.207564
	AS	Anabasis salsa	K, London	B. Sherbaev	118	26445	Uzbekistan, Karakalpakiya, Kuskanatau		44.187992	58.474643
2552	397	Anabasis salsa	KAS, Kassel	H. Freitag	28207	35326	Russia, Prov. Astrakhan, Bolsh. Bogdo, 43km ESE Achtubinsk		47.975501	46.802151	100m
2554	395	Anabasis salsa	KAS, Kassel	H. Freitag	26618	33874	Kazakhstan, Kzyl Orda Distr., 25km NW Saxaul'sk		44.856706	65.561797	100m
2427a	352	Anabasis salsa	MO, Saint Louis	A. Skvortsov & L. Kramarenko	s.n.	34215	Russia, prov. Astrakhan, at Lake Baskuntchak		48.161551	46.844969
2539	389	Anabasis salsa	MW, Moskau	A. Sukhorukov	s.n.	37145	Kasachstan, Prov. Mangghystau, Nordwestliche Spalte des Ustjurt-Plateau, 10km N Beyneu		45.418186	55.190569
2019 (leer)	97	Anabasis salsa	MW, Moskau	A. Sukhorukov	s.n.	##.09.2001	Kazakhstan, Ustyurt, Beyneu, N45°18' E55°11'		45.300107	55.183396
	AS	Anabasis salsa	MW, Moskau	Scherbakova	3622	18151	Russia, Stavropol prov., Apanasenkovsky distr.	salty pods	45.775832	43.530682
	AS	Anabasis salsa	MW, Moskau	G. Mikishin	454	12610	Kazakhstan, Karatau Mountains		43.152505	70.384270
	AS	Anabasis salsa	MW, Moskau	A. Schukin	s.n.	11921	Tajikistan, Khudjant		40.304137	69.491487
	AS	Anabasis salsa	MW, Moskau	M. Voronkova	s.n.	20654	Turkmenistan, Kara-bogaz-gol		41.817091	54.261546
	AS	Anabasis salsa	MW, Moskau	V. Drobov	2785	5722	Uzbekistan, Namangan prov.	in decliviis mintium	40.957322	71.309459
	AS	Anabasis salsa	MW, Moskau	I. Raykova	s.n.	7514	Kazakhstan, Kzyl-Orda prov., Kazalinsk		45.760891	62.058414
	AS	Anabasis aff. salsa	MW, Moskau	I.A. Gubanov	5694	30178	Mongolia, Kobdossky aimak, Bulgan	stony desert	45.858872	92.275206
2742	464	Anabasis salsa	UPS, Uppsala	Baitulin et al.	s.n.	33783	Kazakhstan, South Prizaisanjie, valley of Kusto river	Clayey desert
	366	Anabasis setifera	B, Berlin	S. Rilke	1410	32280	Israel, En Aqrabbim, zentrale Negev Wüste	Dattelpalmenoase und Halophytenflur	30.893740	35.155675	-50m
	307	Anabasis setifera	BM, London	A. Rawi	10863	29915	Kuwait, Failaka Island, 4-5km from the port, on the east side of the island	Salty area	29.412633	48.390386	3m
	308	Anabasis setifera	BM, London	J.P. Mandaville, Jr.	2940	25878	Saudi Arabia, N slope of Wadi as-Sahba, 24-11N 48-39E		24.182971	48.649899
	405	Anabasis setifera	BM, London	G. Popov	120	23156	Pakistan, Baluchistan, near Panjgur	Stony hills and wadis	26.940882	64.100573	900m
2386	143	Anabasis setifera	E, Edinburgh	A. Sukhorukov	s.n.	39796	Israel, Dead Sea area, Ein Boqeq	Bush vegetation near hotels	31.200723	35.362100
2387	160	Anabasis setifera	E, Edinburgh	V. Armer	186	31702	Kuwait, Khiran	Near the sea shore, saline soil	28.661800	48.389300
	136	Anabasis setifera	E, Edinburgh	Lytton J. Musselman	s.n.	31807	Palestine, 25km S Jericho	Along Dead Sea road	31.646797	35.419154
	137	Anabasis setifera	E, Edinburgh	J. Bornmüller	10989	3061	Ägypten, Sues, Dchebel Ataka		29.974319	32.457199
	138	Anabasis setifera	E, Edinburgh	H. Kürschner	VO 5640	29421	Jordanien, Amman, bei Zarqa Ma'in	Heiße Quellen	31.609591	35.612004°
	139	Anabasis setifera	E, Edinburgh	Julian Jones	2, 3, 4	30288	Jordan, Dead Sea, Wadi Hudeira, 10km N Sofi (Safi)	Growing beside main road	31.131600	35.525100
	140	Anabasis setifera	E, Edinburgh	W. Frey, H. Hilger & H. Kürschner	VO 5531	29430	Jordanien, Ma'an Richtung Shaub	Zwergstrauchformationen	30.211767	35.732208	1000m
	141	Anabasis setifera	E, Edinburgh	J.E. Clarke , A.M. Clarke & S.M. Clarke	10	28386	Jordan, Shaumari Wildlife Reserve, N31°50' E36°50'		31.754088	36.770603
	142	Anabasis setifera	E, Edinburgh	H. Foroughi	10603	26976	Iran, Sabzevar, Sadrabad, Shahrud road	Clay, sandy, salty soil	36.166294	57.644553	800m
	144	Anabasis setifera	E, Edinburgh	H. Foroughi	10494	26971	Iran, Bam, Tahrud, Khon-Khaton, Kerman - road	Beside road, clay, salty soil	29.102014	58.379878	1810m
	145	Anabasis setifera	E, Edinburgh	K.H. Rechinger	8347	18.-20.11.1956	Irak, Distr. Karbala, Western Desert, Bahr al Milh, ca. 30km SW Karbala		32.498697	43.719851	20m
	146	Anabasis setifera	E, Edinburgh	Furse & Synge	653	22088	Iran, Tehran, E of Shahrud	In salt desert	36.393226	55.087124	4000ft
	147	Anabasis setifera	E, Edinburgh	Hedge, Wendelbo, Assadi, Ala	14747	27299	Iran, Semnan, road from Semnan to Firuzkuh, 15-25km from Semnan		35.565580	53.146353	1400m
	148	Anabasis setifera	E, Edinburgh	Bokhari, Hedge, Wendelbo	14831	27308	Khalij-e Fars: between Taheri and Akhta	Valley with flats of "Chenopod-soil"	27.689807	52.268240	60m
	156	Anabasis setifera	E, Edinburgh	M. Cornes	362	31370	Bahrain, Coast N of Askar, by main road	Loose sand	26.069566	50.619209	0m
	157	Anabasis setifera	E, Edinburgh	R.A. Western	365	30260	United Arab Emirates, Abu Dhabi-coastline near Ghantoot/Ras Ghanada		24.848881	54.794298	0-100m
	158	Anabasis setifera	E, Edinburgh	K. Naylor	134	30294	Saudi Arabia, Eastern prov., Dhahran		26.311527	50.137163
	159	Anabasis setifera	E, Edinburgh	Loutfy Boulos	11136	28217	Qatar, Wadi Al Galaidel, toward the southern end of Qatar peninsula		24.811526	51.239692
	161	Anabasis setifera	E, Edinburgh	J.S. Collenette	3845	30197	Saudi Arabia, Jabal Alayd, 25.41 N 39.57 E	Steep volcanic-ash slope	25.659529	39.961977	6300ft
	162	Anabasis setifera	E, Edinburgh	Loutfy Boulos	11170	28219	Qatar, Al Khor	Outside the town in salt marshes	25.693220	51.488769
	163	Anabasis setifera	E, Edinburgh	A.G. Miller	6572	31334	Oman, near Wadi Bawi (http://home.kpn.nl/~janm_schreurs/Wboy.htm)	Limestone escarpment	19.644400	57.424700	150m
	170	Anabasis setifera	E, Edinburgh	J.R. Drummond	13784	725	Pakistan, N Kalabagh (Punjab)	On salt hills and sand stone rocks	32.989082	71.551895
	173	Anabasis setifera	E, Edinburgh	A. Rawi & H. El Kholy	11732	30287	Kuwait, Failaka Island, N29°26' E48°19'	Cultivated sandy-clay soil	29.445400	48.281100
1850	66	Anabasis setifera	TARI, Research Institute of Forests and Rangelands Tehran	Assadi & Abouhamzeh	36337	11.10.198#	Iran, Isfahan, Ardestan, ca. 10km E of Zavareh, near Hajiabad (XT2)	Flat desert of scattered Haloxylon woodland	33.447500	52.606700	900m
1851	65	Anabasis setifera	TARI, Research Institute of Forests and Rangelands Tehran	Assadi & Abouhamzeh	36452	14.10.198#	Iran, Yazd, near Khoranagh (Kharanaq) (BA3)	Beside road	32.345600	54.656800	1600m
	229	Anabasis setifera	K, London	K.J Virgo	S60	18.-25.10.1966	Socotra, Qadhub		12.634487	53.947864	0m
	231	Anabasis setifera	K, London	H. Freitag	19900	32785	Egypt, ca. 85km E of Cairo, at road to Ain Sukhna	Gravelly desert on higher wadi terrace	29.758253	32.010911
	232	Anabasis setifera	K, London	V. Täckholm et al.	9162	27894	Jordan, 25km SW of Azraq Oasis		31.802540	36.586573
	233	Anabasis setifera	K, London	A.C. Western	593	25185	Israel, Ein Gedi, Dead Sea	Rocky with brown soil	31.455234	35.383081
	234	Anabasis setifera	K, London	Rani & Al Kas	16321	20771	Iraq, between Shithatha & Rahhalliyah	Sandy, gravelly subdesert	32.679585	43.432433
	236	Anabasis setifera	K, London	Rawi & Rechinger	16196	20780	Iraq, 30km S Ramadi	Gypsum desert with gravel	33.157512	43.320399	100m
	237	Anabasis setifera	K, London	Rawi & Rechinger	16189	20780	Iraq, Rahhalliyah	Gypsum desert, rather saline	32.753514	43.435152	60m
	238	Anabasis setifera	K, London	Rani & S.Y. Serlahia	16279	20771	Iraq, 20km N Kerbela	Sandy loam soil with gypsum	32.721690	43.858514	40m
	239	Anabasis setifera	K, London	A. Radcliffe-Smith	3898	27831	Oman, Ruwi, just NW of the town	Banks of wadi bed, bare stony ground on shale	23.626068	58.529644
	240	Anabasis setifera	K, London	M.I. Naguib	63	##.##.1985	Bahrain, Isa Town		26.173054	50.549475
	241	Anabasis setifera	K, London	C. Wilcox	26	25896	Qatar, Dukhan	Waste ground, sand, stony	25.430135	50.780795	12m
	242	Anabasis setifera	K, London	Bahrain Natural History Society	8	28251	Bahrain, Hawar Island		25.747716	50.783328
	243	Anabasis setifera	K, London	H.E. Schwan	10	19683	Saudi Arabien, 28 miles N Jidda, on Medina road	Sandy soil on coastal plain, sand dune with basaltic rock	21.960488	39.347797	50ft
	244	Anabasis setifera	K, London	S. Collenette	85	26346	Saudi Arabia, 80km N Yenbo	Arid fossil-coral plain near coast, full sun	24.549846	37.493237	0m
	245	Anabasis setifera	K, London	K.H. Baranouny	431	28824	Qatar, between Kiranah and Abu Samra		25.129282	51.000775
	246	Anabasis setifera	K, London	L. Boulos	18222	34276	Kuwait, Al-Khiran, ca. 2km from the Gulf shore	Oolitic sand stone	28.636048	48.375551	10m
	247	Anabasis setifera	K, London	J. Leonard	5534	26400	Iran, Dasht-e-Kavir, Dasht-e-Lut, N32°00' E58°08'		32.000152	58.133388
	249	Anabasis setifera	K, London	Rawi & Rechinger	16153 B	20779	Iraq, 12km W-S Karbala		32.614116	43.901111	60m
	250	Anabasis setifera	K, London	A. Rawi & H.Tikrity	24985	21878	Iraq, 180km W Basra	Gravelly sandy soil	30.527251	45.917401	80m
	251	Anabasis setifera	K, London	M.L. Grant & H. Abbas-al-Ani	8584	23501	Iraq, 2km S Schithatha	Sandy desert	32.551377	43.492165
	AS	Anabasis setifera	K, London	Egypt/Sudan	s.n.	32108	Gabal Elba, 22 km NW of Hala'ib Rocky	slopes woth xerophytic shrubs	22.471145	36.121486
195	81	Anabasis setifera	KAS, Kassel/MJG, Mainz	B.B. Böer	12B	##.10.1994	Vereinigte Arabische Emirate, Ras Al-Khaimah, N25°46' E55°56'		25.767431	55.933456
	445	Anabasis setifera	M, München	D. Podlech	17135	25512	Afghanistan, Prov. Nimroz, 37km S Zaranj, an der Straße nach Chahar Burjak	Sanddünen	30.601647	61.837250	505m
	446	Anabasis setifera	M, München	D. Podlech	16882	25479	Afghanistan, Prov. Nimroz, 10km WSW Sheshaba, 42km SW Lokhi, an der Straße nach Zaranj	Kies-Halbwüste	31.464154	62.629997	555m
1756	225	Anabasis setifera	MJG, Mainz	H. Freitag	30115	37176	Jordanien, Zarqa Azraq, 25km OSO Zarqa		32.046758	36.372364
	354	Anabasis setifera	MO, Saint Louis	N. El Hadidi & L. Boulos	s.n.	24353	Egypt, E Maadi, Wadi Digla		29.952322	31.357124
	448	Anabasis setifera	MSB, München	D. Podlech & V. Mozaffarian	55427	37560	Iran, Prov. Semnan, Damghan, N36°9' E54°22'	Roadside	36.150102	54.366771	1130m
	449	Anabasis setifera	MSB, München	D. Podlech & V. Mozaffarian	55432	37561	Iran, Prov. Markasi, NW margin of Howz Soltan, N35°2' E50°53'	Fine gravelled soil	35.033460	50.883433	1040m
	450	Anabasis setifera	MSB, München	S.W. Breckle	5071	28359	Iran, Prov. Semnan, Touran Reserve, 0,5km S Marjad, N35°51' E56°5'		35.850036	56.083350	1000m
	454	Anabasis setifera	MSB, München	D. Podlech	19982a	25865	Afghanistan, Prov. Nangahar, an der Straße von Jalalabad nach Torkham	Sandflächen	34.250033	70.811292	550m
2012	90	Anabasis setifera	MW, Moskau	A. Sukhorukov	I-31	##.12.2007	Israel, Dead Sea area, En Ghedi, N31°25' E35°22'		31.416889	35.366867
	118	Anabasis setifera	STU, Stuttgart/MJG, Mainz	Anonymous	s.n.	s.d.	Israel, Totes Meer, Sedom	Strand	31.070210	35.398005
2372	38	Anabasis setifera	W, Wien	Peter Schneider	2002-03	37566	Iran, N Yazd, Südrand der Wüste Dasht-e Kavir, an der Straße Esfahan - Yazd, im weiteren Gebiet von Karimabad, NW Yazd	Vegetationsarme Steppe	33.559100	52.482800
2373	46	Anabasis setifera	W, Wien	A. Suchorukow	s.n.	39423	Israel, NW Dead Sea area, 10km S En-Gedi	Roadside	31.358614	35.386311
2385	39	Anabasis setifera	W, Wien	Harald Riedl & Rubina Rafiq	PG-98-067	35919	Pakistan, Prov. Balochistan: Makran, Panjgur Area, Nag Valley: Zangi Lak Pass		27.407100	65.138800	1450m
	37	Anabasis setifera	W, Wien	Barkley & Safat	38 08A	22951	Irak, Ramadi, 6km S Schithatha (Shihathah)	In saline wadi	32.514152	43.489033
	40	Anabasis setifera	W, Wien	K.H. Rechinger	27257	23829	Pakistan, Balochistan, Chagai, 20-30km E Mirjaveh	In deserto	29.018980	61.687153
	41	Anabasis setifera	W, Wien	K.H. Rechinger	51892	27530	Persia, Yazd, 15km W Chah Malek		33.759874	54.573200	800-900m
	43	Anabasis setifera	W, Wien	J. Léonard	6233	26437	Iran, E Dasht-e Lut		30.460535	57.813380	520m
	44	Anabasis setifera	W, Wien	Foroughi & Assadi	15122	27314	Iran, 102km on the road from Yazd to Nain, Aghda	Sandy, stony soil	32.451398	53.625150	1150m
	45	Anabasis setifera	W, Wien	Foroughi & Assadi	15073	27309	Iran, Bandar Abbas, 209km on the road to Lar	Clay, sandy, salt soil	27.612592	54.753173	600m
	48	Anabasis setifera	W, Wien	K.H. Rechinger	8356	20780	Irak, Karbala, 10km N Rahhaliya	In deserto lapidoso gypsifero	32.835983	43.385634	90m
	49	Anabasis setifera	W, Wien	M.L. Grant	16844	23701	Saudi-Arabien, Abqaiq, 12km SE Dhahran	Semi-desert, soil sandy, with gypsum	25.934719	49.662365	20m
	50	Anabasis setifera	W, Wien	K.H. Rechinger	8157	20764	Irak, Basra, 28km W Samawa		31.309070	45.017555
	70	Anabasis setifera	W, Wien	Foroughi & Assadi	15177	27317	Esfahan, Natanz, 38km on the road to Kashan	Sandy clay soil	33.812783	51.705847	1080m
	71	Anabasis setifera	W, Wien	Foroughi & Assadi	15047	27307	Kerman, Sirjan, 40km on the road to Bandar Abbas	Clay sandy soil	29.089005	55.746215	1700m
	72	Anabasis setifera	W, Wien	Bokhari, Hedge & Wendelbo	14795	27306	Khalij-e Fars, just east of Genaveh (Bandar Ganaveh)	Salt flats	29.582759	50.545309	20m
	73	Anabasis setifera	W, Wien	Foroughi & Assadi	15107	27313	Fars: Abadeh, Abarghou (Abarkuh)	Clay sandy soil, semidestert	31.132856	53.306075	1500m
	76	Anabasis setifera	W, Wien	Hedge, Wendelbo, Assadi, Ala	14718	27299	Semnan, 8km W of Semnan	Plain with very scattered vegetation, silty soil	35.542669	53.270584	1150m
	20	Anabasis setifera	WU, Wien	M.A. Fischer	65	30060	Mittelägypten, Sahra esh-Sharqiya (östliche Wüste), Wadi Hof, ca. 2km N Helwan (Heluan), 20km SSE Kairo	Kieswüste im Talgrund	29.877589	31.320800
	21	Anabasis setifera	WU, Wien	K.H. Rechinger	50185	27505	Persia, Kavir protected region, Siah Kuh, Karavan-Sarai Eyn or Rashid, 34°43'N 52°10'E		34.739055	52.187192	1100-1300m
2417a	322	Anabasis syriaca	B, Berlin	Al-Eisawi	2129	28422	Jordan, From Amman to Zarqa, near Rusaifa		31.949477	36.519076
2419a	324	Anabasis syriaca	B, Berlin	Danin et al.	21063	32594	Israel, Negev Highlands, Nahal Elot	Slopes, cliffs and wadis	30.553690	34.590328	920-980m
	367	Anabasis syriaca	B, Berlin	Dawud Al-Eisawi	2118	28422	Jordan, 35km S Amman, along the road to Aqaba, near Giza		31.688359	35.959184	700m
	368	Anabasis syriaca	B, Berlin	Freitag	19649	32044	Egypt, N Sinai, Wadi El Arish, ca. 16km S El Arish	Wide sandy wadi floor	30.967983	33.810908	50m
1468	226	Anabasis syriaca	BCN, Barcelona	J. Molero & J.M. Montserrat	9800	38268	Marokko, Taourirt, Hassi Berkane		34.838200	-2.867780
2389	134	Anabasis syriaca	E, Edinburgh	J.E. Clarke & A.M. Clarke	13	28386	Jordan, Shaumari Wildlife Reserve, N31°50' E36°50'		31.753764	36.770155
2405	171	Anabasis syriaca	E, Edinburgh	J.E. Clarke	a	28460	Jordan, Shaumari Wildlife Reserve, N31°50' E36°50'		31.753837	36.769231
	107	Anabasis syriaca	E, Edinburgh	M. Zohary & G. Orshansky	420	18919	Israel, Negev, 22km S of Beer-Sheva	Loess	31.083736	34.791598
	135	Anabasis syriaca	E, Edinburgh	G. Orshan	s.n.	22185	Palestine, Nevatim, Northern Negev		31.215798	34.888286
	179	Anabasis syriaca	K, London	J.E. Dinsmore	12985	13793	Syrien, Damascus		33.536417	36.282928	750m
	183	Anabasis syriaca	K, London	J.B. Gillett	15817	23125	Jordan, Al Hasa, N30°51' E35°56'	Near wadi, desert climate	30.850251	35.933195	800m
	184	Anabasis syriaca	K, London	J.E. Dinsmore	16985	14164	Syria, Adhra		33.610335	36.492444	800m
	253	Anabasis syriaca	K, London	K. Abulaila et al.	2005JOR52-1	38692	Jordan, S Amman, N31°35'14'' E35°59'43''	Open, small Wadi in severe area	31.587200	35.995331	640m
	254	Anabasis syriaca	K, London	V. Täckholm et al.	9169	27894	Jordan, Qasr 'Amra, 25km SW Azraq Oasis		31.801245	36.586093
	256	Anabasis syriaca	K, London	M. Zohary & N. Feinbrun	s.n.	15542	Palestine, Moav, El-Qatrani		31.247200	36.045200
2556	393	Anabasis syriaca	KAS, Kassel	H. Freitag	30151	37181	Syria, 30km NE Damascus, at road to Palmyra		33.633924	36.619226	650m
1757	280	Anabasis syriaca	MJG, Mainz	H. Freitag	30100	37174	Jordanien, 30km ESE Irbid, road Irbid-Safawi		32.415576	36.141822
2414	279	Anabasis syriaca	MJG, Mainz	H. Freitag	30151	s.d.	Syrien, Damaskus		33.514954	36.303628
1853 (n/a)	203	Anabasis syriaca	MJG, Mainz	W. Licht	SYR 424	28953	Syrien, Damascus-Homs, ca. 50km N Damascus	Wüstensteppe	33.884359	36.657666
1854 (n/a)	204 (dupl. 277)	Anabasis syriaca	MJG, Mainz	W. Licht	SYR 425	28926	Syrien, 50km ENE Sukhne, Oasis Sukhne	Lime desert with wild tulips	34.962676	39.384603
	78	Anabasis syriaca	W, Wien	Kasy	s.n.	22421	Syria, 20km NE von Damaskus		33.635892	36.464381
	455	Anabasis syriaca (subsp. africana)	MSB, München	J.E. Krach & B. Koepff	1317	28372	Marokko, Udschda, 5km E el Aioun	Bachufer, bewässertes Kulturland, Steppe	34.580995	-2.563382
2418a	323	Anabasis syriaca (subsp. africana)	B, Berlin	Valdés et al.	20-0803	33769	Maroc, Taza, 13km to Guercif	Semi-arid, stony area	34.207425	-3.450777	520m
2420a	325	Anabasis syriaca (subsp. africana)	B, Berlin	R. Vogt & Ch. Oberpr.	14541/8850	34826	Maroc, Oujda, road P1 between Oujda and Taourirt, ca. 7,5km W El Aioun		34.592224	-2.577909	510m
2421a	311	Anabasis syriaca (subsp. africana)	B, Berlin	J. Lambinas	11111	30977	Maroc, Chichaoua	Steppe	31.541865	-8.771519	500m
2415	304	Anabasis syriaca (subsp. africana)	BM, London	J. Lambinon	94/Ma/170	34474	Maroc, Prov. De taza, Ighoudane, Boulajraf, N34°13'55''' W3°55'13''		34.231944	-3.920278
	AS	Anabasis tianschanica	K, London	P. Polyakov	3	19239	Kyrgyzstan, Issyk-Kul valley, Rybachie [Balykchi]	Hammada	42.059065	76.757219
2390	172	Anabasis truncata	E, Edinburgh	A. Vassiljeva	5365	26100	Kasachstan, Alatau (bei Almaty)		43.268456	76.823959
2408	285	Anabasis truncata	GLM, Görlitz	H. v. Wehrden	106	37112	Southern Mongolia, Dzungarian Gobi, Great Gobi B Special Protected Area, N45.2° E93.06°	Haloxylon-Reaumuria semi-desert	45.199472	93.060311
2409	287	Anabasis truncata	GLM, Görlitz	K. Wesche	5_95	37829	Southern Mongolia, Dzungarian Gobi, Great Gobi B Special Protected Area, N45.35° E93.28°	Alkaline pebbles	45.350730	93.280464
2410	290	Anabasis truncata	GLM, Görlitz	H. v. Wehrden	240	37851	Southern Mongolia, Dzungarian Gobi, Great Gobi B Special Protected Area, N45.14° E92.41°	Haloxylon semi-desert	45.140038	92.409933
	267	Anabasis truncata	K, London	G. Melvil	5014	13411	Kasachstan, Karsakpay		47.828685	66.736900
2553	396	Anabasis truncata	KAS, Kassel	H. Freitag	26195	33855	Kazakhstan, Taldy Kurgan Distr., N of lli, E-side of Bolshoi Kalkan		45.061826	78.351330	780m
2425a	358	Anabasis truncata	MO, Saint Louis	Aaron Liston	830-2	32676	China, 7km NW Karamay, N45°39' E84°49'	Loess and gravel plain	45.650008	84.816670
2021	99	Anabasis truncata	MW, Moskau	A. Sukhorukov	s.n.	##.09.2001	Kazakhstan, Ustyurt, Beyneu, N45°18' E55°11'		45.300446	55.183473
	388	Anabasis truncata	MW, Moskau	A. Sukhorukov	s.n.	37145	Kasachstan, Prov. Manghystau, Nordwestliche Spalte des Ustjurt-Plateau, Beyneu-Bezirk, 12km N Beyneu	Steinig-sandige Wüste an den Berghängen	45.436297	55.192420
	AS	Anabasis truncata	MW, Moskau	O.V. Zhurba	873	27599	Mongolia, Kobdossky aimak, Bulgan		45.858872	92.275206
	AS	Anabasis turgaica	MW, Moskau	N.V. Pavlov	804	10802	Kazakhstan, Karaganda prov., Karsakpai	screes	47.823989	66.723189
	255	Anabasis turkestanica	K, London	D. Podlech	19773	25847	Afghanistan, Samangan, an der Straße von Pul-i-khumri nach Aybak		36.175084	68.376562	1140m
2533	381	Anabasis turkestanica	MSB, München	Breckle	4709	28003	Afghanistan		37.124152	65.163252
2534	382	Anabasis turkestanica	MSB, München	D. Podlech	18281	25724	Afghanistan, Prov. Samangan, Osthänge des Kotal-i-Mirza Atbili, 5km E der Passhöhe				1200m
	453	Anabasis turkestanica	MSB, München	S.W. Breckle	4650	27998	Afghanistan, Prov, Samangan, ca. 25km NWTashqurghan	Lehmih, tonig, Halbwüste	36.822554	67.448970	330m
	457	Anabasis turkestanica	MSB, München	H. Freitag	3131	25010	Afghanistan, Prov. Samangan, Kotal-i-Mirza Atbili, zwischen Pul-i-khumri und Aybak	Osthänge	36.194345	68.262703	1200m
	458	Anabasis turkestanica	MSB, München	C. Schloeder & M. Jacobs	1436	39563	Afghanistan, Prov. Kunduz, 28,6km W Kunduz, N36°39' E68°33'		36.649973	68.549993	490m
2375	79	Anabasis turkestanica	W, Wien	Breckle	4709	28003	Afghanistan, Prov. Faryab, 25km N Andkhoi, bei Aqina	Lössebene, Chenopodiaceen-Halbwüste	37.124152	65.163252	260m
	AS	Anabasis turkestanica	MW, Moskau	O. Knorring	54	11588	Uzbekistan, Namangan	semidesert	41.002648	71.403066
	AS	Anabasis turkestanica	MW, Moskau	#. Kazakov	s.n.	24637	Uzbekistan, Navoi prov., Kanimekh		40.261480	65.112568
